# Supplementary material for: (E)-N′-(5-Bromo-2-hy­droxy­benzyl­idene)-4-(dimethyl­amino)­benzohydrazide
Source: Acta Crystallogr Sect E Struct Rep Online. 2012 Apr 4;68(Pt 5):o1304. doi: 10.1107/S1600536812013785 (PMC3344449; doi:10.1107/S1600536812013785)
Supplement: Supplementary file 1 [file e-68-o1304-sup1.cif]

##############################################################################
#                                                                            #
# This CIF contains the data in a paper accepted for publication in          #
# Acta Crystallographica Section E. It conforms to the requirements of       #
# Notes for Authors for Acta Crystallographica Section E, and has been       #
# peer reviewed under the auspices of the IUCr Commission on Journals.       #
#                                                                            #
# Full details of the Crystallographic Information File format               #
# are given in the paper "The Crystallographic Information File (CIF):       #
# a New Standard Archive File for Crystallography" by S. R. Hall, F. H.      #
# Allen and I. D. Brown [Acta Cryst. (1991), A47, 655-685].                  #
#                                                                            #
# The current version of the core CIF dictionary is obtainable from          #
# ftp://ftp.iucr.org/pub/cif_core.dic.                                       #
#                                                                            #
# Software is freely available for graphical display of the structure(s)     #
# in this CIF. For information consult the CIF software page                 #
# http://www.iucr.org/resources/cif/software.                                #
#                                                                            #
# This file may be used for bona fide research purposes within the           #
# scientific community so long as proper attribution is given to the journal # 
# article from which it was obtained.                                        #
#                                                                            #
##############################################################################
data_global
_audit_creation_method     'form.cif (version 2.0)'
_journal_data_validation_number     ?
_journal_date_recd_electronic     2012-03-29
_journal_date_accepted     2012-03-30
_journal_name_full     'Acta Crystallographica, Section E'
_journal_year     2012
_journal_volume     68
_journal_issue      5
_journal_page_first     o1304
_journal_page_last     o1304
_journal_paper_category     QO
_journal_paper_doi     10.1107/S1600536812013785
_journal_coeditor_code     SU2400
_publ_contact_author_name     'En-Yu Wei'
_publ_contact_author_address
;
Zibo Vocational Institute
Zibo 255314
People's Republic of China
;
_publ_contact_author_email     enyuwei@163.com
_publ_contact_author_fax     ?
_publ_contact_author_phone     ?
_publ_section_title
;\
(<i>E</i>)-<i>N</i>'-(5-Bromo-2-hydroxybenzylidene)-4-(dimethylamino)\
benzohydrazide
;
loop_
    _publ_author_name
    _publ_author_address
    'En-Yu Wei'
;
Zibo Vocational Institute
Zibo 255314
People's Republic of China
;
data_I
_audit_creation_method     SHELXL-97
_chemical_name_systematic
;
(<i>E</i>)-<i>N</i>'-(5-Bromo-2-hydroxybenzylidene)-
4-(dimethylamino)benzohydrazide
;
_chemical_name_common     ?
_chemical_formula_moiety     'C16 H16 Br N3 O2'
_chemical_formula_sum     'C16 H16 Br N3 O2'
_chemical_formula_iupac     'C16 H16 Br N3 O2'
_chemical_formula_weight     362.23
_chemical_melting_point     ?
_symmetry_cell_setting     monoclinic
_symmetry_space_group_name_H-M     'C 2/c'
_symmetry_space_group_name_Hall     '-C 2yc'
loop_
    _symmetry_equiv_pos_as_xyz
    'x, y, z'
    '-x, y, -z+1/2'
    'x+1/2, y+1/2, z'
    '-x+1/2, y+1/2, -z+1/2'
    '-x, -y, -z'
    'x, -y, z-1/2'
    '-x+1/2, -y+1/2, -z'
    'x+1/2, -y+1/2, z-1/2'
_cell_length_a     35.3800(12)
_cell_length_b     10.4520(10)
_cell_length_c     18.5070(15)
_cell_angle_alpha     90.00
_cell_angle_beta     111.463(2)
_cell_angle_gamma     90.00
_cell_volume     6369.1(8)
_cell_formula_units_Z     16
_cell_measurement_reflns_used     1759
_cell_measurement_theta_min     2.26
_cell_measurement_theta_max     24.31
_cell_measurement_temperature     298(2)
_exptl_crystal_description     block
_exptl_crystal_colour     colourless
_exptl_crystal_size_max     0.20
_exptl_crystal_size_mid     0.20
_exptl_crystal_size_min     0.18
_exptl_crystal_density_diffrn     1.511
_exptl_crystal_density_meas     ?
_exptl_crystal_density_method     'not measured'
_exptl_crystal_F_000     2944
_exptl_absorpt_coefficient_mu     2.592
_exptl_absorpt_correction_type     multi-scan
_exptl_absorpt_process_details     '(SADABS; Sheldrick, 1996)'
_exptl_absorpt_correction_T_min     0.6252
_exptl_absorpt_correction_T_max     0.6526
_exptl_special_details     ?
_diffrn_ambient_temperature     298(2)
_diffrn_radiation_type     MoK\a
_diffrn_radiation_wavelength     0.71073
_diffrn_radiation_source     'fine-focus sealed tube'
_diffrn_radiation_monochromator     graphite
_diffrn_measurement_device_type     'Bruker SMART CCD area-detector'
_diffrn_measurement_method     '\w scans'
_diffrn_detector_area_resol_mean     ?
_diffrn_reflns_number     25287
_diffrn_reflns_av_R_equivalents     0.1679
_diffrn_reflns_av_sigmaI/netI     0.1894
_diffrn_reflns_theta_min     2.25
_diffrn_reflns_theta_max     27.00
_diffrn_reflns_theta_full     27.00
_diffrn_measured_fraction_theta_max     0.995
_diffrn_measured_fraction_theta_full     0.995
_diffrn_reflns_limit_h_min     -43
_diffrn_reflns_limit_h_max     45
_diffrn_reflns_limit_k_min     -13
_diffrn_reflns_limit_k_max     12
_diffrn_reflns_limit_l_min     -23
_diffrn_reflns_limit_l_max     23
_diffrn_standards_number     0
_diffrn_standards_interval_count     ?
_diffrn_standards_interval_time     ?
_diffrn_standards_decay_%     ?
_refine_special_details
;
Refinement of <i>F</i>^2^ against ALL reflections. The weighted <i>R</i>-factor
<i>wR</i> and goodness of fit <i>S</i> are based on <i>F</i>^2^, conventional
<i>R</i>-factors <i>R</i> are based on <i>F</i>, with <i>F</i> set to zero for
negative <i>F</i>^2^. The threshold expression of <i>F</i>^2^ >
\s(<i>F</i>^2^) is used only for calculating <i>R</i>-factors(gt) <i>etc</i>.
and is not relevant to the choice of reflections for refinement.
<i>R</i>-factors based on <i>F</i>^2^ are statistically about twice as large
as those based on <i>F</i>, and <i>R</i>- factors based on ALL data will be
even larger.
;
_reflns_number_total     6931
_reflns_number_gt     2320
_reflns_threshold_expression     I>2\s(I)
_refine_ls_structure_factor_coef     Fsqd
_refine_ls_matrix_type     full
_refine_ls_R_factor_all     0.2294
_refine_ls_R_factor_gt     0.0652
_refine_ls_wR_factor_gt     0.1299
_refine_ls_wR_factor_ref     0.1969
_refine_ls_goodness_of_fit_ref     0.936
_refine_ls_restrained_S_all     0.936
_refine_ls_number_reflns     6931
_refine_ls_number_parameters     411
_refine_ls_number_restraints     3
_refine_ls_hydrogen_treatment     mixed
_refine_ls_weighting_scheme     calc
_refine_ls_weighting_details
                 'calc w=1/[\s^2^(Fo^2^)+(0.0705P)^2^] where P=(Fo^2^+2Fc^2^)/3'
_atom_sites_solution_hydrogens     geom
_atom_sites_solution_primary     direct
_atom_sites_solution_secondary     difmap
_refine_ls_shift/su_max     0.000
_refine_ls_shift/su_mean     0.000
_refine_diff_density_max     0.700
_refine_diff_density_min     -0.435
_refine_ls_extinction_method     none
_refine_ls_extinction_coef     ?
loop_
    _atom_type_symbol
    _atom_type_description
    _atom_type_scat_dispersion_real
    _atom_type_scat_dispersion_imag
    _atom_type_scat_source
    'C' 'C' 0.0033 0.0016
                         'International Tables Vol C Tables 4.2.6.8 and 6.1.1.4'
    'H' 'H' 0.0000 0.0000
                         'International Tables Vol C Tables 4.2.6.8 and 6.1.1.4'
    'Br' 'Br' -0.2901 2.4595
                         'International Tables Vol C Tables 4.2.6.8 and 6.1.1.4'
    'N' 'N' 0.0061 0.0033
                         'International Tables Vol C Tables 4.2.6.8 and 6.1.1.4'
    'O' 'O' 0.0106 0.0060
                         'International Tables Vol C Tables 4.2.6.8 and 6.1.1.4'
_computing_data_collection     'SMART (Bruker, 1998)'
_computing_cell_refinement     'SAINT (Bruker, 1998)'
_computing_data_reduction     'SAINT (Bruker, 1998)'
_computing_structure_solution     'SHELXS97 (Sheldrick, 2008)'
_computing_structure_refinement     'SHELXL97 (Sheldrick, 2008)'
_computing_molecular_graphics     'SHELXTL (Sheldrick, 2008)'
_computing_publication_material     'SHELXTL (Sheldrick, 2008)'
loop_
    _atom_site_type_symbol
    _atom_site_label
    _atom_site_fract_x
    _atom_site_fract_y
    _atom_site_fract_z
    _atom_site_U_iso_or_equiv
    _atom_site_adp_type
    _atom_site_calc_flag
    _atom_site_refinement_flags
    _atom_site_occupancy
    _atom_site_symmetry_multiplicity
    _atom_site_disorder_assembly
    _atom_site_disorder_group
    Br Br1 0.05924(3) -0.17985(8) 0.26798(6) 0.1074(4) Uani d . 1 1 . .
    O O1 0.09419(15) 0.3023(6) 0.4577(3) 0.0859(16) Uani d D 1 1 . .
    O O2 0.19862(13) 0.4457(4) 0.5806(2) 0.0575(12) Uani d . 1 1 . .
    N N1 0.16745(16) 0.2904(5) 0.4615(3) 0.0483(14) Uani d . 1 1 . .
    N N2 0.20495(17) 0.3485(5) 0.4771(3) 0.0488(14) Uani d D 1 1 . .
    N N3 0.34499(18) 0.7781(5) 0.5532(3) 0.0642(16) Uani d . 1 1 . .
    C C1 0.1174(2) 0.1398(6) 0.3926(3) 0.0457(16) Uani d . 1 1 . .
    C C2 0.0872(2) 0.1945(7) 0.4124(4) 0.0616(19) Uani d . 1 1 . .
    C C3 0.0489(3) 0.1427(9) 0.3884(4) 0.081(2) Uani d . 1 1 . .
    H H3 0.0285 0.1829 0.4005 0.097 Uiso calc R 1 1 . .
    C C4 0.0410(2) 0.0325(9) 0.3468(4) 0.078(2) Uani d . 1 1 . .
    H H4 0.0153 -0.0046 0.3319 0.094 Uiso calc R 1 1 . .
    C C5 0.0707(3) -0.0244(7) 0.3268(4) 0.067(2) Uani d . 1 1 . .
    C C6 0.1089(2) 0.0274(6) 0.3481(4) 0.0601(19) Uani d . 1 1 . .
    H H6 0.1286 -0.0112 0.3333 0.072 Uiso calc R 1 1 . .
    C C7 0.15762(19) 0.1970(6) 0.4126(4) 0.0487(17) Uani d . 1 1 . .
    H H7 0.1757 0.1668 0.3907 0.058 Uiso calc R 1 1 . .
    C C8 0.2167(2) 0.4381(6) 0.5350(4) 0.0462(16) Uani d . 1 1 . .
    C C9 0.25160(19) 0.5209(6) 0.5393(3) 0.0421(15) Uani d . 1 1 . .
    C C10 0.27268(19) 0.5113(6) 0.4902(3) 0.0473(16) Uani d . 1 1 . .
    H H10 0.2659 0.4464 0.4533 0.057 Uiso calc R 1 1 . .
    C C11 0.30347(19) 0.5941(6) 0.4937(3) 0.0513(17) Uani d . 1 1 . .
    H H11 0.3172 0.5836 0.4599 0.062 Uiso calc R 1 1 . .
    C C12 0.31442(19) 0.6953(6) 0.5485(4) 0.0468(16) Uani d . 1 1 . .
    C C13 0.2933(2) 0.7025(6) 0.5984(4) 0.0570(19) Uani d . 1 1 . .
    H H13 0.3003 0.7656 0.6365 0.068 Uiso calc R 1 1 . .
    C C14 0.2622(2) 0.6194(6) 0.5936(4) 0.0540(18) Uani d . 1 1 . .
    H H14 0.2482 0.6294 0.6270 0.065 Uiso calc R 1 1 . .
    C C15 0.3659(2) 0.7698(7) 0.5001(5) 0.088(3) Uani d . 1 1 . .
    H H15A 0.3793 0.6885 0.5060 0.132 Uiso calc R 1 1 . .
    H H15B 0.3856 0.8372 0.5108 0.132 Uiso calc R 1 1 . .
    H H15C 0.3467 0.7781 0.4479 0.132 Uiso calc R 1 1 . .
    C C16 0.3560(2) 0.8819(6) 0.6096(4) 0.082(2) Uani d . 1 1 . .
    H H16A 0.3324 0.9323 0.6037 0.123 Uiso calc R 1 1 . .
    H H16B 0.3762 0.9348 0.6012 0.123 Uiso calc R 1 1 . .
    H H16C 0.3668 0.8470 0.6612 0.123 Uiso calc R 1 1 . .
    Br Br2 -0.01643(2) 0.70242(8) 0.01969(5) 0.0909(4) Uani d . 1 1 . .
    O O3 0.10533(15) 0.3944(4) 0.2737(3) 0.0643(13) Uani d . 1 1 . .
    H H3A 0.1282 0.4005 0.2723 0.097 Uiso calc R 1 1 . .
    O O4 0.21854(13) 0.3436(4) 0.3307(2) 0.0555(12) Uani d . 1 1 . .
    N N4 0.15959(17) 0.4691(5) 0.2196(3) 0.0499(14) Uani d . 1 1 . .
    N N5 0.19915(17) 0.4732(5) 0.2255(3) 0.0520(14) Uani d D 1 1 . .
    N N6 0.39439(18) 0.5341(5) 0.3585(3) 0.0650(16) Uani d . 1 1 . .
    C C17 0.0911(2) 0.5253(6) 0.1589(4) 0.0453(16) Uani d . 1 1 . .
    C C18 0.0787(2) 0.4598(6) 0.2135(4) 0.0508(17) Uani d . 1 1 . .
    C C19 0.0387(3) 0.4636(7) 0.2065(5) 0.072(2) Uani d . 1 1 . .
    H H19 0.0306 0.4175 0.2414 0.086 Uiso calc R 1 1 . .
    C C20 0.0101(2) 0.5342(8) 0.1489(5) 0.075(2) Uani d . 1 1 . .
    H H20 -0.0168 0.5370 0.1456 0.090 Uiso calc R 1 1 . .
    C C21 0.0222(2) 0.6009(7) 0.0961(4) 0.0591(19) Uani d . 1 1 . .
    C C22 0.0617(2) 0.5949(6) 0.1007(4) 0.0533(18) Uani d . 1 1 . .
    H H22 0.0691 0.6384 0.0641 0.064 Uiso calc R 1 1 . .
    C C23 0.1324(2) 0.5246(6) 0.1638(4) 0.0492(17) Uani d . 1 1 . .
    H H23 0.1394 0.5653 0.1257 0.059 Uiso calc R 1 1 . .
    C C24 0.2283(2) 0.4141(6) 0.2863(4) 0.0445(16) Uani d . 1 1 . .
    C C25 0.27063(18) 0.4424(5) 0.2981(3) 0.0389(15) Uani d . 1 1 . .
    C C26 0.3015(2) 0.3623(6) 0.3429(3) 0.0506(17) Uani d . 1 1 . .
    H H26 0.2944 0.2859 0.3604 0.061 Uiso calc R 1 1 . .
    C C27 0.3415(2) 0.3897(6) 0.3625(4) 0.0552(18) Uani d . 1 1 . .
    H H27 0.3608 0.3324 0.3933 0.066 Uiso calc R 1 1 . .
    C C28 0.3544(2) 0.5040(6) 0.3371(4) 0.0466(16) Uani d . 1 1 . .
    C C29 0.3231(2) 0.5837(6) 0.2899(4) 0.0532(18) Uani d . 1 1 . .
    H H29 0.3299 0.6590 0.2707 0.064 Uiso calc R 1 1 . .
    C C30 0.2829(2) 0.5538(6) 0.2713(3) 0.0494(17) Uani d . 1 1 . .
    H H30 0.2633 0.6094 0.2398 0.059 Uiso calc R 1 1 . .
    C C31 0.4259(2) 0.4599(8) 0.4144(5) 0.104(3) Uani d . 1 1 . .
    H H31A 0.4193 0.4464 0.4597 0.155 Uiso calc R 1 1 . .
    H H31B 0.4513 0.5050 0.4288 0.155 Uiso calc R 1 1 . .
    H H31C 0.4283 0.3788 0.3921 0.155 Uiso calc R 1 1 . .
    C C32 0.4071(2) 0.6560(6) 0.3366(4) 0.069(2) Uani d . 1 1 . .
    H H32A 0.3908 0.6751 0.2836 0.103 Uiso calc R 1 1 . .
    H H32B 0.4351 0.6508 0.3420 0.103 Uiso calc R 1 1 . .
    H H32C 0.4039 0.7224 0.3697 0.103 Uiso calc R 1 1 . .
    H H2 0.2137(19) 0.345(6) 0.437(3) 0.080 Uiso d D 1 1 . .
    H H5 0.2045(19) 0.509(6) 0.186(3) 0.080 Uiso d D 1 1 . .
    H H1 0.1197(5) 0.314(7) 0.471(4) 0.080 Uiso d D 1 1 . .
loop_
    _atom_site_aniso_label
    _atom_site_aniso_U_11
    _atom_site_aniso_U_22
    _atom_site_aniso_U_33
    _atom_site_aniso_U_12
    _atom_site_aniso_U_13
    _atom_site_aniso_U_23
    Br1 0.0913(7) 0.0587(6) 0.1314(9) -0.0037(5) -0.0073(6) -0.0273(5)
    O1 0.075(4) 0.097(4) 0.096(4) -0.017(4) 0.043(4) -0.043(4)
    O2 0.077(3) 0.058(3) 0.047(3) -0.006(2) 0.034(3) -0.007(2)
    N1 0.061(4) 0.041(3) 0.044(3) -0.002(3) 0.021(3) 0.002(3)
    N2 0.062(4) 0.049(3) 0.040(3) -0.005(3) 0.024(3) -0.005(3)
    N3 0.069(4) 0.059(4) 0.068(4) -0.013(3) 0.029(4) -0.004(3)
    C1 0.053(5) 0.045(4) 0.037(4) 0.000(4) 0.014(3) 0.007(3)
    C2 0.066(5) 0.065(5) 0.056(5) -0.008(5) 0.025(4) -0.008(4)
    C3 0.070(6) 0.103(7) 0.074(6) -0.010(5) 0.033(5) -0.011(5)
    C4 0.061(5) 0.090(7) 0.073(6) -0.016(5) 0.011(5) 0.004(5)
    C5 0.077(6) 0.047(5) 0.058(5) -0.011(4) 0.001(4) -0.004(4)
    C6 0.067(5) 0.052(5) 0.051(4) 0.001(4) 0.010(4) -0.001(4)
    C7 0.056(5) 0.047(4) 0.043(4) 0.011(4) 0.019(3) 0.008(4)
    C8 0.060(4) 0.044(4) 0.033(4) 0.009(4) 0.015(3) 0.001(3)
    C9 0.052(4) 0.037(4) 0.040(4) 0.005(3) 0.020(3) 0.000(3)
    C10 0.059(4) 0.042(4) 0.046(4) -0.001(4) 0.025(4) -0.007(3)
    C11 0.061(5) 0.057(5) 0.045(4) -0.003(4) 0.031(4) -0.011(4)
    C12 0.054(4) 0.037(4) 0.049(4) 0.001(4) 0.017(4) -0.001(3)
    C13 0.075(5) 0.043(4) 0.048(4) -0.009(4) 0.017(4) -0.015(3)
    C14 0.075(5) 0.045(4) 0.051(4) -0.001(4) 0.033(4) -0.004(4)
    C15 0.079(6) 0.092(6) 0.102(6) -0.037(5) 0.044(5) -0.015(5)
    C16 0.102(6) 0.043(4) 0.082(6) -0.016(4) 0.012(5) -0.010(4)
    Br2 0.0675(6) 0.0902(7) 0.1043(7) 0.0140(5) 0.0188(5) 0.0122(5)
    O3 0.083(4) 0.052(3) 0.064(3) -0.001(3) 0.034(3) 0.003(3)
    O4 0.072(3) 0.050(3) 0.044(3) -0.016(2) 0.021(2) 0.000(2)
    N4 0.050(4) 0.047(3) 0.056(4) -0.005(3) 0.023(3) -0.003(3)
    N5 0.060(4) 0.052(4) 0.045(4) -0.003(3) 0.020(3) 0.012(3)
    N6 0.058(4) 0.054(4) 0.080(4) -0.002(3) 0.022(3) 0.016(3)
    C17 0.053(4) 0.034(4) 0.048(4) -0.005(3) 0.018(4) -0.004(3)
    C18 0.064(5) 0.039(4) 0.058(5) -0.009(4) 0.032(4) -0.010(4)
    C19 0.080(6) 0.071(5) 0.080(6) 0.000(5) 0.046(5) 0.007(5)
    C20 0.060(5) 0.084(6) 0.091(6) 0.001(5) 0.039(5) -0.001(5)
    C21 0.052(5) 0.059(5) 0.065(5) -0.004(4) 0.021(4) -0.007(4)
    C22 0.065(5) 0.041(4) 0.060(5) -0.011(4) 0.030(4) -0.008(4)
    C23 0.051(4) 0.050(4) 0.045(4) 0.000(4) 0.015(4) -0.001(3)
    C24 0.062(5) 0.039(4) 0.033(4) -0.004(4) 0.018(4) -0.005(3)
    C25 0.052(4) 0.036(4) 0.032(4) 0.000(3) 0.019(3) 0.006(3)
    C26 0.075(5) 0.026(4) 0.051(4) -0.002(4) 0.023(4) 0.001(3)
    C27 0.057(5) 0.043(4) 0.060(5) 0.007(4) 0.016(4) 0.005(4)
    C28 0.059(5) 0.033(4) 0.050(4) -0.001(4) 0.022(4) 0.000(3)
    C29 0.073(5) 0.036(4) 0.053(4) -0.002(4) 0.025(4) 0.007(3)
    C30 0.064(5) 0.039(4) 0.043(4) 0.002(3) 0.017(3) 0.012(3)
    C31 0.069(6) 0.081(6) 0.135(8) -0.005(5) 0.007(5) 0.029(6)
    C32 0.080(5) 0.059(5) 0.068(5) -0.017(4) 0.029(4) 0.007(4)
_geom_special_details
;
All e.s.d.'s (except the e.s.d. in the dihedral angle between two l.s. planes)
are estimated using the full covariance matrix. The cell e.s.d.'s are taken
into account individually in the estimation of e.s.d.'s in distances, angles
and torsion angles; correlations between e.s.d.'s in cell parameters are only
used when they are defined by crystal symmetry. An approximate (isotropic)
treatment of cell e.s.d.'s is used for estimating e.s.d.'s involving l.s.
planes.
;
loop_
    _geom_bond_atom_site_label_1
    _geom_bond_atom_site_label_2
    _geom_bond_site_symmetry_2
    _geom_bond_distance
    _geom_bond_publ_flag
    Br1 C5 . 1.915(7) ?
    O1 C2 . 1.372(8) ?
    O1 H1 . 0.852(10) ?
    O2 C8 . 1.232(7) ?
    N1 C7 . 1.290(7) ?
    N1 N2 . 1.390(7) ?
    N2 C8 . 1.369(7) ?
    N2 H2 . 0.900(10) ?
    N3 C12 . 1.363(7) ?
    N3 C15 . 1.432(8) ?
    N3 C16 . 1.456(8) ?
    C1 C2 . 1.375(9) ?
    C1 C6 . 1.403(8) ?
    C1 C7 . 1.460(8) ?
    C2 C3 . 1.375(9) ?
    C3 C4 . 1.356(10) ?
    C3 H3 . 0.9300 ?
    C4 C5 . 1.370(10) ?
    C4 H4 . 0.9300 ?
    C5 C6 . 1.374(9) ?
    C6 H6 . 0.9300 ?
    C7 H7 . 0.9300 ?
    C8 C9 . 1.487(8) ?
    C9 C10 . 1.373(8) ?
    C9 C14 . 1.391(8) ?
    C10 C11 . 1.374(8) ?
    C10 H10 . 0.9300 ?
    C11 C12 . 1.418(8) ?
    C11 H11 . 0.9300 ?
    C12 C13 . 1.387(9) ?
    C13 C14 . 1.377(8) ?
    C13 H13 . 0.9300 ?
    C14 H14 . 0.9300 ?
    C15 H15A . 0.9600 ?
    C15 H15B . 0.9600 ?
    C15 H15C . 0.9600 ?
    C16 H16A . 0.9600 ?
    C16 H16B . 0.9600 ?
    C16 H16C . 0.9600 ?
    Br2 C21 . 1.893(7) ?
    O3 C18 . 1.352(7) ?
    O3 H3A . 0.8200 ?
    O4 C24 . 1.244(7) ?
    N4 C23 . 1.266(7) ?
    N4 N5 . 1.364(7) ?
    N5 C24 . 1.364(7) ?
    N5 H5 . 0.900(10) ?
    N6 C28 . 1.358(7) ?
    N6 C31 . 1.440(8) ?
    N6 C32 . 1.457(8) ?
    C17 C22 . 1.396(8) ?
    C17 C18 . 1.417(8) ?
    C17 C23 . 1.432(8) ?
    C18 C19 . 1.373(9) ?
    C19 C20 . 1.385(9) ?
    C19 H19 . 0.9300 ?
    C20 C21 . 1.391(9) ?
    C20 H20 . 0.9300 ?
    C21 C22 . 1.368(8) ?
    C22 H22 . 0.9300 ?
    C23 H23 . 0.9300 ?
    C24 C25 . 1.462(8) ?
    C25 C26 . 1.384(8) ?
    C25 C30 . 1.396(8) ?
    C26 C27 . 1.356(8) ?
    C26 H26 . 0.9300 ?
    C27 C28 . 1.420(8) ?
    C27 H27 . 0.9300 ?
    C28 C29 . 1.406(8) ?
    C29 C30 . 1.371(8) ?
    C29 H29 . 0.9300 ?
    C30 H30 . 0.9300 ?
    C31 H31A . 0.9600 ?
    C31 H31B . 0.9600 ?
    C31 H31C . 0.9600 ?
    C32 H32A . 0.9600 ?
    C32 H32B . 0.9600 ?
    C32 H32C . 0.9600 ?
loop_
    _geom_angle_atom_site_label_1
    _geom_angle_atom_site_label_2
    _geom_angle_atom_site_label_3
    _geom_angle_site_symmetry_1
    _geom_angle_site_symmetry_3
    _geom_angle
    _geom_angle_publ_flag
    C2 O1 H1 . . 104(5) ?
    C7 N1 N2 . . 117.9(5) ?
    C8 N2 N1 . . 116.9(5) ?
    C8 N2 H2 . . 125(5) ?
    N1 N2 H2 . . 114(4) ?
    C12 N3 C15 . . 121.0(6) ?
    C12 N3 C16 . . 121.1(6) ?
    C15 N3 C16 . . 117.8(6) ?
    C2 C1 C6 . . 118.9(6) ?
    C2 C1 C7 . . 122.8(6) ?
    C6 C1 C7 . . 118.3(6) ?
    O1 C2 C1 . . 121.5(7) ?
    O1 C2 C3 . . 117.1(7) ?
    C1 C2 C3 . . 121.4(7) ?
    C4 C3 C2 . . 119.5(8) ?
    C4 C3 H3 . . 120.2 ?
    C2 C3 H3 . . 120.2 ?
    C3 C4 C5 . . 120.1(7) ?
    C3 C4 H4 . . 119.9 ?
    C5 C4 H4 . . 119.9 ?
    C4 C5 C6 . . 121.6(7) ?
    C4 C5 Br1 . . 119.9(6) ?
    C6 C5 Br1 . . 118.5(7) ?
    C5 C6 C1 . . 118.4(7) ?
    C5 C6 H6 . . 120.8 ?
    C1 C6 H6 . . 120.8 ?
    N1 C7 C1 . . 118.4(6) ?
    N1 C7 H7 . . 120.8 ?
    C1 C7 H7 . . 120.8 ?
    O2 C8 N2 . . 119.7(6) ?
    O2 C8 C9 . . 123.7(6) ?
    N2 C8 C9 . . 116.6(6) ?
    C10 C9 C14 . . 117.6(6) ?
    C10 C9 C8 . . 124.3(6) ?
    C14 C9 C8 . . 118.0(6) ?
    C9 C10 C11 . . 122.4(6) ?
    C9 C10 H10 . . 118.8 ?
    C11 C10 H10 . . 118.8 ?
    C10 C11 C12 . . 120.5(6) ?
    C10 C11 H11 . . 119.7 ?
    C12 C11 H11 . . 119.7 ?
    N3 C12 C13 . . 122.2(6) ?
    N3 C12 C11 . . 121.5(6) ?
    C13 C12 C11 . . 116.3(6) ?
    C14 C13 C12 . . 122.3(6) ?
    C14 C13 H13 . . 118.9 ?
    C12 C13 H13 . . 118.9 ?
    C13 C14 C9 . . 120.8(6) ?
    C13 C14 H14 . . 119.6 ?
    C9 C14 H14 . . 119.6 ?
    N3 C15 H15A . . 109.5 ?
    N3 C15 H15B . . 109.5 ?
    H15A C15 H15B . . 109.5 ?
    N3 C15 H15C . . 109.5 ?
    H15A C15 H15C . . 109.5 ?
    H15B C15 H15C . . 109.5 ?
    N3 C16 H16A . . 109.5 ?
    N3 C16 H16B . . 109.5 ?
    H16A C16 H16B . . 109.5 ?
    N3 C16 H16C . . 109.5 ?
    H16A C16 H16C . . 109.5 ?
    H16B C16 H16C . . 109.5 ?
    C18 O3 H3A . . 109.5 ?
    C23 N4 N5 . . 120.0(5) ?
    N4 N5 C24 . . 119.7(5) ?
    N4 N5 H5 . . 118(4) ?
    C24 N5 H5 . . 122(4) ?
    C28 N6 C31 . . 122.3(6) ?
    C28 N6 C32 . . 121.1(6) ?
    C31 N6 C32 . . 115.7(6) ?
    C22 C17 C18 . . 117.7(6) ?
    C22 C17 C23 . . 120.4(6) ?
    C18 C17 C23 . . 121.9(6) ?
    O3 C18 C19 . . 118.4(7) ?
    O3 C18 C17 . . 121.8(6) ?
    C19 C18 C17 . . 119.7(7) ?
    C18 C19 C20 . . 121.7(7) ?
    C18 C19 H19 . . 119.1 ?
    C20 C19 H19 . . 119.1 ?
    C19 C20 C21 . . 118.7(7) ?
    C19 C20 H20 . . 120.6 ?
    C21 C20 H20 . . 120.6 ?
    C22 C21 C20 . . 120.3(7) ?
    C22 C21 Br2 . . 120.9(6) ?
    C20 C21 Br2 . . 118.7(6) ?
    C21 C22 C17 . . 121.8(6) ?
    C21 C22 H22 . . 119.1 ?
    C17 C22 H22 . . 119.1 ?
    N4 C23 C17 . . 120.4(6) ?
    N4 C23 H23 . . 119.8 ?
    C17 C23 H23 . . 119.8 ?
    O4 C24 N5 . . 120.2(6) ?
    O4 C24 C25 . . 122.6(6) ?
    N5 C24 C25 . . 117.1(6) ?
    C26 C25 C30 . . 115.9(6) ?
    C26 C25 C24 . . 120.5(6) ?
    C30 C25 C24 . . 123.4(6) ?
    C27 C26 C25 . . 123.4(6) ?
    C27 C26 H26 . . 118.3 ?
    C25 C26 H26 . . 118.3 ?
    C26 C27 C28 . . 121.4(6) ?
    C26 C27 H27 . . 119.3 ?
    C28 C27 H27 . . 119.3 ?
    N6 C28 C29 . . 122.8(6) ?
    N6 C28 C27 . . 121.8(6) ?
    C29 C28 C27 . . 115.3(6) ?
    C30 C29 C28 . . 122.0(6) ?
    C30 C29 H29 . . 119.0 ?
    C28 C29 H29 . . 119.0 ?
    C29 C30 C25 . . 122.1(6) ?
    C29 C30 H30 . . 119.0 ?
    C25 C30 H30 . . 119.0 ?
    N6 C31 H31A . . 109.5 ?
    N6 C31 H31B . . 109.5 ?
    H31A C31 H31B . . 109.5 ?
    N6 C31 H31C . . 109.5 ?
    H31A C31 H31C . . 109.5 ?
    H31B C31 H31C . . 109.5 ?
    N6 C32 H32A . . 109.5 ?
    N6 C32 H32B . . 109.5 ?
    H32A C32 H32B . . 109.5 ?
    N6 C32 H32C . . 109.5 ?
    H32A C32 H32C . . 109.5 ?
    H32B C32 H32C . . 109.5 ?
loop_
    _geom_hbond_atom_site_label_D
    _geom_hbond_atom_site_label_H
    _geom_hbond_atom_site_label_A
    _geom_hbond_site_symmetry_A
    _geom_hbond_distance_DH
    _geom_hbond_distance_HA
    _geom_hbond_distance_DA
    _geom_hbond_angle_DHA
    O1 H1 N1 . 0.852(10) 1.78(3) 2.570(7) 153(7)
    O3 H3A N4 . 0.82 1.87 2.588(7) 146
    N2 H2 O4 . 0.900(10)
                       2.04(2) 2.920(6) 166(6)
    N5 H5 O2 6_565 0.900(10)
                           1.95(3) 2.807(7) 160(6)
