# Supplementary material for: (E)-N′-(5-Bromo-2-hy­droxy­benzyl­idene)-4-(dimethyl­amino)­benzohydrazide
Source: Acta Crystallogr Sect E Struct Rep Online. 2012 Apr 4;68(Pt 5):o1304. doi: 10.1107/S1600536812013785 (PMC3344449; doi:10.1107/S1600536812013785)
Supplement: Supplementary file 2 [file e-68-o1304-Isup2.hkl]

# 
# h,k,l, Fc-squared, Fo-squared, sigma(Fo-squared) and status flag 
# 
data_I
_shelx_title ' A in C2/c' 
_shelx_refln_list_code          4 
_shelx_F_calc_maximum      568.71 
_exptl_crystal_F_000      2944.00 
_reflns_d_resolution_high  0.7828 
 
loop_ 
 _symmetry_equiv_pos_as_xyz 
 'x, y, z' 
 '-x, y, -z+1/2' 
 'x+1/2, y+1/2, z' 
 '-x+1/2, y+1/2, -z+1/2' 
 '-x, -y, -z' 
 'x, -y, z-1/2' 
 '-x+1/2, -y+1/2, -z' 
 'x+1/2, -y+1/2, z-1/2' 
 
_cell_length_a    35.3800 
_cell_length_b    10.4520 
_cell_length_c    18.5070 
_cell_angle_alpha  90.000 
_cell_angle_beta  111.463 
_cell_angle_gamma  90.000 
 
_shelx_F_squared_multiplier     1.000 
 
loop_ 
 _refln_index_h 
 _refln_index_k 
 _refln_index_l 
 _refln_F_squared_calc 
 _refln_F_squared_meas 
 _refln_F_squared_sigma 
 _refln_observed_status 
   4   0   0     7170.41     5697.66    553.14 o 
   6   0   0     4154.07     4368.83    767.29 o 
   8   0   0    26126.52    28094.69   2063.10 o 
  10   0   0     5932.58     5961.01    392.74 o 
  12   0   0      450.27      307.56    160.23 o 
  14   0   0    27781.78    27556.57   1552.56 o 
  16   0   0     1541.28     2386.43    281.69 o 
  18   0   0     4766.22     4508.04    392.33 o 
  20   0   0     2297.99     2899.02    343.17 o 
  22   0   0    15855.41    16135.91    991.47 o 
  24   0   0    15286.52    16561.35   1026.16 o 
  26   0   0     9758.57    11839.97    825.49 o 
  28   0   0    11537.21    13430.98   1082.13 o 
  30   0   0      875.28      563.58   1283.42 o 
  32   0   0      518.52     1112.35    489.28 o 
  34   0   0     1043.14     1593.23    547.07 o 
  36   0   0       96.34     -772.42    514.95 o 
  38   0   0      456.03     -368.44    517.29 o 
  40   0   0      224.78     -690.52    900.20 o 
  42   0   0      451.03     1272.57    950.82 o 
   3   1   0     4132.85     4465.82    344.49 o 
   5   1   0    40355.54    42795.77   2037.02 o 
   7   1   0    47567.57    44893.20   1875.83 o 
   9   1   0    27889.79    26315.70   1013.98 o 
  11   1   0     9303.99     8452.73    369.49 o 
  13   1   0       65.40       61.90    118.24 o 
  15   1   0     1435.71     1702.12    273.24 o 
  17   1   0    31645.04    31501.53   1225.60 o 
  19   1   0      598.49      347.11    173.05 o 
  21   1   0     2065.14     2140.84    227.49 o 
  23   1   0      490.38      643.31    203.76 o 
  25   1   0        1.87       37.64    232.92 o 
  27   1   0     2798.75     2752.06    322.50 o 
  29   1   0      278.27      243.64    300.80 o 
  31   1   0        7.11       33.17    318.89 o 
  33   1   0      304.39      285.52    338.41 o 
  35   1   0      193.40      151.53    424.24 o 
  37   1   0        1.69     -631.22    420.81 o 
  39   1   0       27.78     -465.19    479.31 o 
  41   1   0       11.46     -734.81    489.87 o 
   0   2   0    10363.37    11502.33    634.11 o 
   2   2   0    83450.11    94432.02   3832.36 o 
   4   2   0      930.00      924.52    100.24 o 
   6   2   0    49342.47    50447.37   2357.07 o 
   8   2   0     2064.64     2225.75    207.39 o 
  10   2   0      232.54       34.82     97.35 o 
  12   2   0     4584.89     5051.98    255.13 o 
  14   2   0     1579.19     1670.58    160.90 o 
  16   2   0     2080.92     2187.63    250.94 o 
  18   2   0     2351.45     2454.20    211.52 o 
  20   2   0       70.28      133.61    175.34 o 
  22   2   0     2624.84     2540.65    278.96 o 
  24   2   0     3529.33     3736.16    341.48 o 
  26   2   0    13236.22    14839.00    744.64 o 
  28   2   0     6556.73     7979.13    574.09 o 
  30   2   0     2133.21     2089.29    335.26 o 
  32   2   0        8.26     -342.81    399.65 o 
  34   2   0       71.08      288.95    439.92 o 
  36   2   0      426.23      -18.46    573.39 o 
  38   2   0       12.45      -98.64    450.45 o 
  40   2   0      394.66      877.85    981.54 o 
   1   3   0     4658.99     5236.32    250.01 o 
   3   3   0     6370.37     6697.86    288.57 o 
   5   3   0    11156.15    11083.04    444.96 o 
   7   3   0    60667.24    61618.59   2332.99 o 
   9   3   0   105284.71    97683.99   3667.85 o 
  11   3   0      493.96      301.03    136.22 o 
  13   3   0     6127.73     6592.45    352.32 o 
  15   3   0    22844.66    21258.84    853.71 o 
  17   3   0     9014.78     7968.82    390.36 o 
  19   3   0     5180.92     4864.37    296.19 o 
  21   3   0     6667.39     6827.29    415.69 o 
  23   3   0      221.17      232.45    246.56 o 
  25   3   0     3811.42     3969.98    366.00 o 
  27   3   0     1204.53      974.11    298.34 o 
  29   3   0       22.89     -511.78    341.18 o 
  31   3   0     3040.85     2920.62    452.75 o 
  33   3   0     3186.94     4099.72    906.66 o 
  35   3   0      704.67      282.20    575.30 o 
  37   3   0      349.61      429.92    622.80 o 
  39   3   0        2.65     -261.09    617.83 o 
   0   4   0     8228.62     8239.11    497.35 o 
   2   4   0     5751.68     6942.11    312.34 o 
   4   4   0      318.94      102.20     98.86 o 
   6   4   0     7225.80     7366.48    390.46 o 
   8   4   0     9708.78     9950.00    420.22 o 
  10   4   0      214.35      364.64    305.79 o 
  12   4   0     8949.50     8780.34    397.76 o 
  14   4   0      960.88      931.23    157.56 o 
  16   4   0      837.54      842.32    171.03 o 
  18   4   0     2014.04     2662.01    253.59 o 
  20   4   0       85.89      114.43    233.53 o 
  22   4   0       30.74       51.76    235.75 o 
  24   4   0      203.67      537.34    401.28 o 
  26   4   0       25.88       32.60    318.77 o 
  28   4   0       40.12     -373.81    408.21 o 
  30   4   0       27.72     -151.27    472.53 o 
  32   4   0      127.95      635.57    477.16 o 
  34   4   0     1351.80      937.43    813.18 o 
  36   4   0      121.95      634.07    679.81 o 
  38   4   0       89.48     -118.31    674.07 o 
  40   4   0       18.86      336.32    706.73 o 
   1   5   0     1009.59     1316.57    146.53 o 
   3   5   0      414.62      239.28    123.47 o 
   5   5   0    41772.55    43203.90   1667.59 o 
   7   5   0    56558.20    53580.41   2040.22 o 
   9   5   0    13999.62    13004.01    541.41 o 
  11   5   0    21042.90    21141.09    936.52 o 
  13   5   0      342.68      112.96    142.83 o 
  15   5   0     4391.85     4447.80    276.26 o 
  17   5   0     7364.57     7354.92    417.66 o 
  19   5   0     5361.08     5255.02    356.91 o 
  21   5   0     1021.64     1273.51    312.55 o 
  23   5   0      249.57      256.32    392.74 o 
  25   5   0     1107.24     1085.86    432.08 o 
  27   5   0     2855.23     3082.84    527.35 o 
  29   5   0     1182.96      580.12    473.79 o 
  31   5   0      556.42      505.39    545.54 o 
  33   5   0     1624.36     1294.52    559.94 o 
  35   5   0      795.81      825.42    897.02 o 
  37   5   0      223.79     1185.11    678.63 o 
  39   5   0      109.96     -165.27    817.05 o 
   0   6   0    43190.59    46730.25   2554.56 o 
   2   6   0    12938.71    13819.12    583.81 o 
   4   6   0        9.14     -179.78    136.73 o 
   6   6   0     8576.80     9859.84    451.63 o 
   8   6   0     6666.64     7046.24    367.55 o 
  10   6   0     2883.70     2626.30    229.32 o 
  12   6   0      796.39      392.20    196.97 o 
  14   6   0     1330.42     1329.96    265.37 o 
  16   6   0     1570.74     1447.52    408.69 o 
  18   6   0      344.21      346.03    354.01 o 
  20   6   0     1383.05      651.49    397.77 o 
  22   6   0      447.60      417.00    424.65 o 
  24   6   0      444.38      489.70    427.09 o 
  26   6   0     1594.66     1753.84    513.34 o 
  28   6   0      348.95      542.26    615.23 o 
  30   6   0      159.11      105.60    524.70 o 
  32   6   0      102.42      239.39    531.19 o 
  34   6   0       48.31     1036.27    602.79 o 
  36   6   0       31.11      996.41    963.23 o 
   1   7   0    12419.41    12854.50    607.38 o 
   3   7   0     4036.43     4469.45    377.94 o 
   5   7   0      369.29      183.63    164.28 o 
   7   7   0     6605.51     6937.35    367.95 o 
   9   7   0     1011.35      818.39    221.29 o 
  11   7   0      101.52     -138.39    223.16 o 
  13   7   0      739.85      734.16    476.40 o 
  15   7   0      420.97      256.30    382.52 o 
  17   7   0       79.06     -143.19    362.44 o 
  19   7   0       19.67       41.09    378.65 o 
  21   7   0       32.49        2.00    402.84 o 
  23   7   0     1242.42     1239.35    461.48 o 
  25   7   0      218.94      468.01    469.84 o 
  27   7   0      427.57      -61.07    516.82 o 
  29   7   0      531.11      889.56    563.61 o 
  31   7   0      255.97       85.07    568.57 o 
  33   7   0      494.48      630.54    902.75 o 
  35   7   0       11.90     -138.59    633.76 o 
   0   8   0    16873.07    16646.98   1004.62 o 
   2   8   0     6682.93     7065.55    382.12 o 
   4   8   0     4868.86     4807.45    357.73 o 
   6   8   0      202.77      -82.47    222.81 o 
   8   8   0     9113.66     9180.83    850.60 o 
  10   8   0       34.60     -298.72    326.30 o 
  12   8   0       13.12     -133.03    335.21 o 
  14   8   0      834.82      517.12    376.82 o 
  16   8   0      129.92     -102.04    362.67 o 
  18   8   0     1517.55     1640.55    442.92 o 
  20   8   0      823.04      328.21    646.10 o 
  22   8   0      188.68      300.11    427.06 o 
  24   8   0     1056.96      696.89    496.41 o 
  26   8   0     1247.36     1599.24    582.10 o 
  28   8   0      467.54      694.85    559.93 o 
  30   8   0      126.87      567.25    566.24 o 
  32   8   0       39.06     -109.99    573.59 o 
   1   9   0     6464.44     6939.26    554.97 o 
   3   9   0     2701.64     2857.85    613.65 o 
   5   9   0     1549.62     1372.75    413.80 o 
   7   9   0       34.95       56.92    315.22 o 
   9   9   0     1145.47      551.57    366.83 o 
  11   9   0       18.55     -151.10    434.76 o 
  13   9   0       46.91      213.01    373.69 o 
  15   9   0       71.19     -554.50    369.67 o 
  17   9   0     1944.58     2784.23    511.44 o 
  19   9   0      356.55      388.78    433.28 o 
  21   9   0       32.14      826.93    494.86 o 
  23   9   0      230.57      360.13    499.67 o 
  25   9   0     1224.24     1268.46    558.59 o 
  27   9   0      287.02     1474.33    591.78 o 
  29   9   0       16.48       26.95    607.08 o 
  31   9   0        6.21     -915.67    610.45 o 
   0  10   0     3061.29     2653.40   1109.89 o 
   2  10   0     1627.92     1672.64    660.69 o 
   4  10   0       17.43      160.03    709.59 o 
   6  10   0     1758.85     2710.88   1082.77 o 
   8  10   0       30.56     -277.20    535.80 o 
  10  10   0      906.52      737.12    923.70 o 
  12  10   0     1727.77     2747.88    484.49 o 
  14  10   0       60.47      547.12    495.37 o 
  16  10   0       75.96      480.37    657.95 o 
  18  10   0        0.17      531.97    492.15 o 
  20  10   0        9.55     -270.68    495.94 o 
  22  10   0      255.47      228.48    676.42 o 
  24  10   0     1265.84     1561.03    607.23 o 
  26  10   0      345.40      603.82    598.51 o 
   1  11   0     1479.02     2283.59   1028.88 o 
   3  11   0      180.12    -1242.43    916.25 o 
   5  11   0       21.50      -24.85    644.88 o 
   7  11   0      113.40     -932.81    621.88 o 
   9  11   0     3395.99     2687.54   1243.65 o 
  11  11   0       21.44     -352.86    676.05 o 
  13  11   0      222.93      486.56   1200.27 o 
  15  11   0     1060.16     1921.95    724.98 o 
  17  11   0       40.71      772.82   1268.96 o 
  19  11   0      263.52     -138.88    516.04 o 
  21  11   0      146.81      304.13    559.12 o 
  23  11   0        2.92     1180.25    636.93 o 
   0  12   0      761.29      354.30   1529.26 o 
   2  12   0        3.57      911.05   1536.49 o 
   4  12   0       10.97     -379.60   1518.41 o 
   6  12   0      392.27      867.66   1500.34 o 
   8  12   0      229.44      838.74   1561.80 o 
  10  12   0      508.81      874.07    785.54 o 
  12  12   0      250.51      403.36    799.83 o 
  14  12   0       21.05      886.76   1610.60 o 
  16  12   0      170.98    -1093.77    755.26 o 
  18  12   0      153.68      630.30    789.94 o 
   3  13   0       16.23    -1167.73   1655.79 o 
   5  13   0       16.64     1930.55   1785.94 o 
   7  13   0      620.85      242.22   1753.40 o 
   9  13   0        9.40     -983.35   1717.25 o 
 -41   1   1      347.28      779.81   1078.54 o 
 -39   1   1       94.75      295.16    486.41 o 
 -37   1   1      460.13     -106.38    467.08 o 
 -35   1   1        0.39      458.33    422.71 o 
 -33   1   1      135.73      -29.92    330.25 o 
 -31   1   1       79.39     -150.90    314.02 o 
 -29   1   1      176.54      191.59    304.64 o 
 -27   1   1     1742.87     2029.02    300.08 o 
 -25   1   1     1417.21     1088.67    332.20 o 
 -23   1   1       19.37      -57.98    180.66 o 
 -21   1   1     7894.57     7737.74    390.47 o 
 -19   1   1    11858.11    10874.63    490.11 o 
 -17   1   1    88687.88    73350.38   2794.74 o 
 -15   1   1    89822.71    75763.98   2883.35 o 
 -13   1   1    25610.08    24122.58    939.48 o 
 -11   1   1       83.16      113.23     90.19 o 
  -9   1   1      322.00      450.05    111.54 o 
  -7   1   1     2112.79     2124.35    161.82 o 
  -5   1   1    11237.27    10373.95    814.04 o 
  -3   1   1    24141.96    26486.75   1307.68 o 
  -1   1   1    13211.67    14952.24    872.70 o 
   1   1   1    29647.63    30945.61   1585.55 o 
   3   1   1    26709.40    28645.46   1193.21 o 
   5   1   1     1762.08     1797.41    113.77 o 
   7   1   1    49186.75    50498.10   2120.88 o 
   9   1   1   210875.92   190214.53   7142.54 o 
  11   1   1    52628.34    45796.18   1762.80 o 
  13   1   1     5809.62     5257.27    278.18 o 
  15   1   1    11636.67    11294.16    501.90 o 
  17   1   1    10011.62    10260.18    469.90 o 
  19   1   1     2541.96     2853.55    244.01 o 
  21   1   1     5265.11     5664.16    347.70 o 
  23   1   1    29529.43    29841.97   1301.91 o 
  25   1   1     3927.89     4418.42    365.40 o 
  27   1   1     3944.20     5110.43    411.46 o 
  29   1   1      640.51      918.46    304.57 o 
  31   1   1      139.69     -125.41    341.41 o 
  33   1   1      443.90      112.09    393.97 o 
  35   1   1      408.13      769.06    596.44 o 
  37   1   1      372.43      176.99    800.11 o 
  39   1   1       37.05     -437.71    453.65 o 
  41   1   1        0.94     -229.11    516.91 o 
 -42   2   1        2.74      749.29    654.16 o 
 -40   2   1       26.86     -333.01    491.54 o 
 -38   2   1      341.49      362.56    490.92 o 
 -36   2   1      531.04       74.44    446.49 o 
 -34   2   1      278.13      427.06    449.00 o 
 -32   2   1      315.14      428.52    536.44 o 
 -30   2   1      695.06      382.66    295.28 o 
 -28   2   1     3998.91     4500.35    392.74 o 
 -26   2   1      385.50      842.30    270.03 o 
 -24   2   1     1591.13     1235.51    265.22 o 
 -22   2   1     2217.89     1905.84    253.93 o 
 -20   2   1       35.65     -230.22    153.80 o 
 -18   2   1     1549.83     1625.41    181.56 o 
 -16   2   1       28.84      -21.41    163.84 o 
 -14   2   1      622.37      550.50    128.14 o 
 -12   2   1     3248.10     3106.43    180.10 o 
 -10   2   1    31115.50    28905.69   1284.31 o 
  -8   2   1   205482.25   193166.84  19348.91 o 
  -6   2   1     1367.48     1540.07    137.49 o 
  -4   2   1     1463.21     1688.40    116.60 o 
  -2   2   1      760.27      845.19     71.81 o 
   0   2   1    37691.18    48106.56   2015.15 o 
   2   2   1     7597.57     8154.97    513.98 o 
   4   2   1    60850.07    59353.30   2827.68 o 
   6   2   1   112439.29   118588.02   6358.49 o 
   8   2   1    11276.92    11176.00    462.05 o 
  10   2   1     1231.03     1223.01    128.93 o 
  12   2   1      132.89      -93.08    116.77 o 
  14   2   1    32236.40    30409.81   1185.19 o 
  16   2   1    10453.90     9539.06    443.56 o 
  18   2   1    18847.48    16063.04    686.54 o 
  20   2   1     3859.01     3767.02    282.72 o 
  22   2   1      159.86     -312.20    208.13 o 
  24   2   1     1721.86     1710.86    292.94 o 
  26   2   1      232.06      135.80    492.96 o 
  28   2   1      422.09      492.01    294.59 o 
  30   2   1      727.68      412.45    320.47 o 
  32   2   1       81.08      244.90    347.03 o 
  34   2   1       20.43     -476.12    431.39 o 
  36   2   1        1.43     -220.02    700.57 o 
  38   2   1       24.27     -178.21    629.37 o 
  40   2   1       41.13       68.39    586.18 o 
 -41   3   1      107.43     -581.86   1191.23 o 
 -39   3   1        7.82      131.16    762.82 o 
 -37   3   1      134.24      203.73    599.31 o 
 -35   3   1       15.28     -320.57    440.33 o 
 -33   3   1        0.60      -86.07    435.83 o 
 -31   3   1      358.18      351.89    374.17 o 
 -29   3   1      203.53        7.81    406.14 o 
 -27   3   1     1282.48     1892.46    358.40 o 
 -25   3   1        8.04     -268.85    238.88 o 
 -23   3   1     1719.07     1550.23    258.02 o 
 -21   3   1     3181.97     3154.06    302.44 o 
 -19   3   1    20156.25    20268.99    903.18 o 
 -17   3   1    16350.37    13586.68    634.68 o 
 -15   3   1     5903.99     5633.93    291.72 o 
 -13   3   1    10452.54    11503.91    516.30 o 
 -11   3   1    20806.83    20597.18    838.19 o 
  -9   3   1    10928.63    11080.14    454.21 o 
  -7   3   1     3094.76     3384.20    222.04 o 
  -5   3   1     8657.08     9407.70    384.03 o 
  -3   3   1     1980.47     2283.05    138.12 o 
  -1   3   1    36417.52    40708.38   1549.46 o 
   1   3   1       75.80      -50.48    102.11 o 
   3   3   1     9427.38    11554.00    517.43 o 
   5   3   1     9182.54     9264.08    383.22 o 
   7   3   1    42897.88    42150.38   1613.50 o 
   9   3   1     5179.65     5209.39    339.80 o 
  11   3   1    23803.28    20661.50    884.96 o 
  13   3   1     2151.16     2148.39    179.89 o 
  15   3   1    18923.67    17799.42    735.58 o 
  17   3   1     2508.36     2549.25    217.20 o 
  19   3   1     1001.55     1240.07    197.81 o 
  21   3   1     6088.47     7168.02    642.33 o 
  23   3   1     1273.59     1321.17    306.05 o 
  25   3   1     1387.77     2053.68    320.77 o 
  27   3   1       11.13     -279.65    286.83 o 
  29   3   1       28.11      -49.02    301.77 o 
  31   3   1       19.81     -100.68    455.37 o 
  33   3   1        1.05     -806.07    537.38 o 
  35   3   1        1.19      320.39   1482.26 o 
  37   3   1      205.42      592.36    591.76 o 
  39   3   1        3.48     -448.49    697.75 o 
 -40   4   1       20.62     -449.58    869.47 o 
 -38   4   1       31.05      163.51    956.24 o 
 -36   4   1      745.12      593.68    603.41 o 
 -34   4   1     1318.35     2939.51    566.80 o 
 -32   4   1      947.06      569.93    756.39 o 
 -30   4   1       78.51     -245.73    352.91 o 
 -28   4   1       13.50       93.98    335.84 o 
 -26   4   1    11065.49    11247.05    840.64 o 
 -24   4   1     4431.78     4898.19    435.74 o 
 -22   4   1     5604.89     4607.20    403.66 o 
 -20   4   1      763.25      472.75    208.12 o 
 -18   4   1       34.72     -183.59    172.07 o 
 -16   4   1      353.61      412.63    150.23 o 
 -14   4   1     2481.14     2781.87    199.93 o 
 -12   4   1    47953.14    46859.19   1989.54 o 
 -10   4   1    42958.50    37787.15   1446.79 o 
  -8   4   1    86308.37    84632.82   3180.93 o 
  -6   4   1    15485.90    15059.60    715.94 o 
  -4   4   1      140.96      216.45    100.36 o 
  -2   4   1      742.24      723.96    113.90 o 
   0   4   1    28569.08    31831.24   1227.01 o 
   2   4   1    14347.41    16050.22    642.43 o 
   4   4   1     3153.61     3304.84    185.72 o 
   6   4   1      180.77       34.59    175.12 o 
   8   4   1     1607.97     1604.28    198.57 o 
  10   4   1    12473.47    13215.85    615.21 o 
  12   4   1      104.51      -42.44    135.81 o 
  14   4   1    25665.27    23563.59    946.67 o 
  16   4   1    57466.35    50422.69   1959.85 o 
  18   4   1    28257.65    23938.06   1057.02 o 
  20   4   1     9989.18    10045.84    542.45 o 
  22   4   1     3242.81     3207.13    327.25 o 
  24   4   1      373.58      244.65    266.04 o 
  26   4   1     3196.78     3242.64    575.24 o 
  28   4   1      635.00       68.45    582.80 o 
  30   4   1       81.18     -388.81    466.11 o 
  32   4   1      295.19      474.52    525.54 o 
  34   4   1       42.58      643.47    612.69 o 
  36   4   1        5.17      257.45    648.78 o 
  38   4   1       84.56     -931.21    620.81 o 
 -39   5   1        2.66     -393.27    717.63 o 
 -37   5   1      140.00     -159.06    670.46 o 
 -35   5   1       22.48       19.44    559.18 o 
 -33   5   1       10.40     -274.86    541.08 o 
 -31   5   1       13.89     -281.72    560.76 o 
 -29   5   1       41.33     -417.22    446.66 o 
 -27   5   1      308.26      431.83    441.78 o 
 -25   5   1      307.41      -43.60    457.64 o 
 -23   5   1      501.38     1423.36    306.99 o 
 -21   5   1      794.92      902.94    298.30 o 
 -19   5   1     1804.19     2198.22    299.34 o 
 -17   5   1     1541.14     1325.32    211.12 o 
 -15   5   1      215.11       97.08    182.62 o 
 -13   5   1      398.80      547.92    184.43 o 
 -11   5   1     3302.88     3510.91    224.35 o 
  -9   5   1    21865.14    21524.15    846.71 o 
  -7   5   1     2864.56     2722.21    247.37 o 
  -5   5   1      877.76      868.01    137.74 o 
  -3   5   1      290.63      113.03    121.18 o 
  -1   5   1     1688.83     1765.39    158.74 o 
   1   5   1    13239.11    14851.07    609.50 o 
   3   5   1       25.31      -22.59    114.07 o 
   5   5   1      613.19      710.23    239.04 o 
   7   5   1     1995.87     2110.09    184.77 o 
   9   5   1    12244.46    11620.25    559.49 o 
  11   5   1      531.53      238.46    138.95 o 
  13   5   1     1608.58     1502.76    180.18 o 
  15   5   1      280.48      278.51    172.84 o 
  17   5   1     1085.82     1021.15    258.60 o 
  19   5   1     2200.77     2401.26    328.62 o 
  21   5   1      865.15      508.96    400.76 o 
  23   5   1     1942.14     1417.74    424.18 o 
  25   5   1       31.21       65.96    421.69 o 
  27   5   1       25.11     -544.70    412.53 o 
  29   5   1      365.92       23.82    484.32 o 
  31   5   1       13.51      546.77    620.15 o 
  33   5   1       15.45      599.79    554.34 o 
  35   5   1       80.83      342.97    836.67 o 
  37   5   1      107.55     -485.23   1023.12 o 
 -38   6   1       92.57      374.80    720.78 o 
 -36   6   1      209.35      409.96    609.11 o 
 -34   6   1      479.75      314.30    557.71 o 
 -32   6   1       72.52     -402.43    509.30 o 
 -30   6   1        2.08     -388.60    476.87 o 
 -28   6   1      464.11      257.40    453.31 o 
 -26   6   1      281.99     1387.41    898.79 o 
 -24   6   1      110.46      190.67    410.04 o 
 -22   6   1     1996.13     1762.55    456.12 o 
 -20   6   1     3282.25     3627.34    494.30 o 
 -18   6   1     2684.37     2331.67    712.33 o 
 -16   6   1      458.28      205.85    228.79 o 
 -14   6   1     4449.04     4816.53    515.77 o 
 -12   6   1     1351.31     1513.29    191.53 o 
 -10   6   1    32047.42    30936.26   1219.98 o 
  -8   6   1    44690.05    43345.39   1672.97 o 
  -6   6   1     9513.46    10361.32    517.91 o 
  -4   6   1     4433.91     4377.24    260.63 o 
  -2   6   1     6276.94     7759.54    374.11 o 
   0   6   1      790.66     1053.06    195.90 o 
   2   6   1      670.77      751.05    150.15 o 
   4   6   1     7187.01     7205.95    357.58 o 
   6   6   1       28.00     -106.76    141.15 o 
   8   6   1      484.11      422.98    154.56 o 
  10   6   1      422.94      475.66    212.01 o 
  12   6   1     2730.71     3198.12    285.79 o 
  14   6   1    19207.59    17258.09    896.77 o 
  16   6   1    17439.74    15230.51    836.68 o 
  18   6   1     4270.06     3908.71    485.73 o 
  20   6   1      490.10      332.74    623.79 o 
  22   6   1      358.75       89.09    400.68 o 
  24   6   1       24.91      408.54    433.93 o 
  26   6   1      441.30      913.93    470.33 o 
  28   6   1       26.94     -154.96    437.98 o 
  30   6   1      114.84     -561.65    501.53 o 
  32   6   1        1.59      651.45    570.15 o 
  34   6   1       46.39       41.98    587.99 o 
  36   6   1       30.32      258.85    600.76 o 
 -35   7   1        0.05      511.31    627.68 o 
 -33   7   1       11.32      332.82    598.89 o 
 -31   7   1       81.79      508.81    538.19 o 
 -29   7   1        9.31      828.03    659.51 o 
 -27   7   1     1936.17     1687.60    709.99 o 
 -25   7   1     3180.89     3060.65    570.30 o 
 -23   7   1       52.69      -89.66    403.78 o 
 -21   7   1     1923.07     1810.90    467.94 o 
 -19   7   1     1736.12     1671.90    426.94 o 
 -17   7   1    12720.96    11440.61   1275.18 o 
 -15   7   1     5206.38     5615.84    678.61 o 
 -13   7   1     1816.54     1133.89    350.45 o 
 -11   7   1      162.85      -61.91    209.19 o 
  -9   7   1      297.77      140.85    173.10 o 
  -7   7   1     1448.61     1560.52    241.06 o 
  -5   7   1      161.55      269.38    169.45 o 
  -3   7   1     8700.74     9473.56    523.54 o 
  -1   7   1     1965.56     1891.12    205.41 o 
   1   7   1     8060.89     8630.85    418.16 o 
   3   7   1     2449.90     2337.57    243.87 o 
   5   7   1     8923.42     9199.81    496.84 o 
   7   7   1    14848.52    14245.50    684.52 o 
   9   7   1     9399.73     8934.19    498.09 o 
  11   7   1     1938.44     1800.30    257.35 o 
  13   7   1     1246.56      822.60    325.09 o 
  15   7   1     5697.21     5387.89    717.76 o 
  17   7   1     4093.87     3706.51    485.94 o 
  19   7   1     1311.70     1276.48    426.80 o 
  21   7   1      512.36      709.53    426.97 o 
  23   7   1      399.12      914.69    465.44 o 
  25   7   1     1455.34     1981.35    535.83 o 
  27   7   1      104.63     1253.60    535.61 o 
  29   7   1       20.57       62.05    532.59 o 
  31   7   1      442.22      315.28    597.52 o 
  33   7   1      285.97     1031.67    633.41 o 
  35   7   1      497.56     1400.21    685.90 o 
 -34   8   1       67.37     -827.53    573.33 o 
 -32   8   1       50.12      514.44    888.17 o 
 -30   8   1        1.78     -112.27    546.39 o 
 -28   8   1       24.15      832.65    559.49 o 
 -26   8   1      147.02       89.89    513.92 o 
 -24   8   1      567.94     1376.10    499.38 o 
 -22   8   1       30.69      653.59    514.01 o 
 -20   8   1      116.93      281.90    415.58 o 
 -18   8   1       38.13      439.22    396.83 o 
 -16   8   1     5906.29     6128.09    697.84 o 
 -14   8   1     8668.59     7648.28    647.04 o 
 -12   8   1       81.58     -391.80    711.21 o 
 -10   8   1       53.78     -436.18    290.78 o 
  -8   8   1     5000.36     4857.12    441.22 o 
  -6   8   1       71.38     -308.14    205.42 o 
  -4   8   1     1581.22     1692.82    252.63 o 
  -2   8   1      423.94      199.87    257.88 o 
   0   8   1     1492.13     1003.75    342.96 o 
   2   8   1       24.99     -309.98    224.24 o 
   4   8   1     1850.62     1599.98    269.39 o 
   6   8   1      367.47      386.19    233.38 o 
   8   8   1     9183.11     9392.35    533.36 o 
  10   8   1     7917.78     7349.36    550.94 o 
  12   8   1       45.83     -126.55    361.10 o 
  14   8   1      120.42       55.26    511.03 o 
  16   8   1      304.37       69.22    384.32 o 
  18   8   1       50.34      205.43    435.50 o 
  20   8   1      599.49     1245.71    470.57 o 
  22   8   1     2205.13     1777.24    500.03 o 
  24   8   1      594.98      963.58    528.49 o 
  26   8   1      268.03      865.84    547.78 o 
  28   8   1      262.71     1042.20    817.43 o 
  30   8   1       30.41     -640.44    674.76 o 
  32   8   1        0.01       57.46    568.48 o 
 -31   9   1        2.26      340.27    909.97 o 
 -29   9   1        0.67      317.23    566.53 o 
 -27   9   1       70.04      472.13    562.91 o 
 -25   9   1        1.62      632.15    495.15 o 
 -23   9   1       95.92      -15.02    493.53 o 
 -21   9   1       22.48     -929.51    644.97 o 
 -19   9   1     2984.52     2787.57    533.97 o 
 -17   9   1     2855.12     2927.96    494.99 o 
 -15   9   1      848.36      789.61    520.30 o 
 -13   9   1      166.52       53.57    391.82 o 
 -11   9   1     1772.23     2457.29    480.34 o 
  -9   9   1     1524.33     1502.19    396.54 o 
  -7   9   1      206.70     -241.23    314.29 o 
  -5   9   1       20.90      299.26    453.38 o 
  -3   9   1     1202.25     1418.57    513.51 o 
  -1   9   1     3429.36     3352.28    488.94 o 
   1   9   1     2330.05     2614.63    313.39 o 
   3   9   1      291.90      -73.24    257.95 o 
   5   9   1      414.02      597.61    359.47 o 
   7   9   1     8365.85     8131.17    610.75 o 
   9   9   1      977.70     1095.64    396.37 o 
  11   9   1     9586.79     7805.78    807.72 o 
  13   9   1      341.29     -128.49    512.59 o 
  15   9   1      204.64      106.49    414.83 o 
  17   9   1      347.07     -172.13    420.14 o 
  19   9   1      423.67      -71.14    465.87 o 
  21   9   1      985.17     1248.24    540.24 o 
  23   9   1     1278.28     1418.13    554.02 o 
  25   9   1      167.44      188.18    546.21 o 
  27   9   1       86.83      527.45    570.08 o 
  29   9   1       34.28      290.81    778.47 o 
 -28  10   1        2.29      423.96    607.93 o 
 -26  10   1      187.16       73.99    584.85 o 
 -24  10   1      617.26     1419.60    577.79 o 
 -22  10   1      469.82      929.50    928.73 o 
 -20  10   1      394.55      263.08    490.86 o 
 -18  10   1      638.80      476.85    472.49 o 
 -16  10   1     1168.01     1695.17    674.79 o 
 -14  10   1        5.22      127.69    665.24 o 
 -12  10   1      498.72      731.74    840.55 o 
 -10  10   1     1140.08      697.97    618.45 o 
  -8  10   1       66.78     -204.90   1232.81 o 
  -6  10   1      931.95      844.51    627.56 o 
  -4  10   1      146.67      757.17    500.30 o 
  -2  10   1     4335.33     5731.73    698.88 o 
   0  10   1     1628.08     1805.38    654.11 o 
   2  10   1      851.99      525.25    506.28 o 
   4  10   1       54.23       61.12    899.77 o 
   6  10   1     2228.32     2371.44    554.79 o 
   8  10   1      216.64      112.20    365.91 o 
  10  10   1      853.35      -22.56    393.69 o 
  12  10   1      411.67      400.39    457.38 o 
  14  10   1     1015.99      878.10    443.78 o 
  16  10   1       92.95     -571.84    438.89 o 
  18  10   1     1338.64      717.24    490.25 o 
  20  10   1       47.38      190.12    510.64 o 
  22  10   1      153.48     1325.18    563.57 o 
  24  10   1      657.43     1868.64    624.18 o 
  26  10   1      218.11      728.29    595.65 o 
 -23  11   1      353.45     1146.76    583.84 o 
 -21  11   1      101.79      258.50    758.61 o 
 -19  11   1       31.88     1202.64    781.23 o 
 -17  11   1      254.24     1411.81   1518.41 o 
 -15  11   1      315.57      187.81    706.88 o 
 -13  11   1       60.38     -704.79    701.73 o 
 -11  11   1      509.88      999.66    719.80 o 
  -9  11   1      410.22      580.40    831.51 o 
  -7  11   1       63.72     -445.05    627.52 o 
  -5  11   1     1436.42     1345.21   1532.87 o 
  -3  11   1     1084.96     1025.78    594.16 o 
  -1  11   1      895.15       20.66    938.88 o 
   1  11   1      705.47      893.99    963.66 o 
   3  11   1      877.15     1583.23   1005.74 o 
   5  11   1      437.81     2823.52   1478.64 o 
   7  11   1       67.80     -220.12    668.14 o 
   9  11   1       14.55     -587.15    883.93 o 
  11  11   1      444.64       60.42    959.85 o 
  13  11   1      413.33       86.94    658.82 o 
  15  11   1       45.18      247.06    694.20 o 
  17  11   1      746.74     1136.24    521.55 o 
  19  11   1      322.20     1104.15    904.46 o 
  21  11   1      339.44     1520.25    589.58 o 
  23  11   1       35.99     -467.01   1096.54 o 
 -18  12   1      837.44      855.87   1914.28 o 
 -16  12   1       54.30      532.75   1279.80 o 
 -14  12   1       19.40     -852.92    763.11 o 
 -12  12   1       28.22       81.96   1512.99 o 
 -10  12   1      449.12      727.57    801.28 o 
  -8  12   1     1004.21     1142.38    761.34 o 
  -6  12   1      176.50     1359.34   1590.72 o 
  -4  12   1       52.26      133.76   1569.03 o 
  -2  12   1      486.71      466.37   1525.64 o 
   0  12   1      591.07      112.75   1085.13 o 
   2  12   1       20.48     -582.06   1417.18 o 
   4  12   1       43.16      415.76   1478.64 o 
   6  12   1      141.59     3011.52   1641.33 o 
   8  12   1      459.60     1934.17   1619.64 o 
  10  12   1      174.87     2028.16   1590.72 o 
  12  12   1       14.78      572.52    785.76 o 
  14  12   1      313.91     1044.60    830.20 o 
  16  12   1      599.12      400.07    798.38 o 
  -9  13   1      918.20     1236.42   1742.56 o 
  -7  13   1      112.53     2772.91   1847.40 o 
  -5  13   1      404.53     -404.91   1710.02 o 
  -3  13   1       33.74     -788.13   1684.71 o 
  -1  13   1      987.32      596.52   1717.25 o 
   3  13   1     1133.61     3589.96   1785.94 o 
   5  13   1      350.23     2689.76   1789.56 o 
   7  13   1       56.11     -676.05   1695.56 o 
 -42   0   2      216.41     -209.69    918.28 o 
 -40   0   2       12.78     1901.63   1015.89 o 
 -38   0   2      366.28      488.06    762.82 o 
 -36   0   2      623.78     1595.72    591.10 o 
 -34   0   2     2833.62     3526.52    621.05 o 
 -32   0   2      378.07      755.68    482.08 o 
 -30   0   2     5356.43     5391.94    639.90 o 
 -28   0   2     6916.38     6868.16    929.12 o 
 -26   0   2     3670.09     3575.13    511.17 o 
 -24   0   2      106.55      481.04    276.74 o 
 -22   0   2     4450.91     4537.87    407.51 o 
 -20   0   2    12012.69    11615.32    749.75 o 
 -18   0   2    49283.50    41107.63   2271.16 o 
 -16   0   2     1668.87     2120.67    248.23 o 
 -14   0   2     1431.37     1174.95    226.66 o 
 -12   0   2    30384.30    23599.37   1298.58 o 
 -10   0   2    21617.97    18318.41    987.62 o 
  -8   0   2    72789.93    59446.32   3686.42 o 
  -6   0   2   139766.16   105945.70   6651.65 o 
  -4   0   2    31525.22    26521.59   2378.84 o 
   0   0   2      515.81      524.21    126.53 o 
   2   0   2     2644.75     2614.45    173.95 o 
   4   0   2    60819.23    56774.71   3829.66 o 
   6   0   2   166447.33   147914.14   9938.08 o 
   8   0   2   125986.93   108832.72   5862.64 o 
  10   0   2    95204.32    85772.62   4613.24 o 
  12   0   2     5485.67     5633.77    408.45 o 
  14   0   2     1350.91     1370.62    258.31 o 
  16   0   2    25632.05    23408.97   1358.84 o 
  18   0   2    27590.81    25502.46   1479.57 o 
  20   0   2       51.50      221.02    266.41 o 
  22   0   2     2627.08     2797.32    394.16 o 
  24   0   2      639.86      505.83    345.23 o 
  26   0   2      503.04      964.60    545.20 o 
  28   0   2      578.48      990.44    587.48 o 
  30   0   2     2473.91     1635.00    516.22 o 
  32   0   2     4445.75     6232.63   1207.50 o 
  34   0   2     1282.93     1901.43    784.51 o 
  36   0   2      905.11     2194.65    788.13 o 
  38   0   2      180.06      -14.07    587.74 o 
  40   0   2       50.14       37.55    630.03 o 
 -43   1   2       27.24       -8.40    672.68 o 
 -41   1   2       19.07     -865.85    824.28 o 
 -39   1   2        3.06       62.37    834.87 o 
 -37   1   2        2.72     -608.21    405.48 o 
 -35   1   2       29.41       -8.37    429.18 o 
 -33   1   2      559.97      924.32    334.69 o 
 -31   1   2      909.50      349.62    315.84 o 
 -29   1   2      219.39      203.63    284.85 o 
 -27   1   2      396.59      464.24    253.89 o 
 -25   1   2     3034.75     3867.43    320.18 o 
 -23   1   2     3012.44     3146.98    282.54 o 
 -21   1   2      870.50      984.17    174.48 o 
 -19   1   2      632.81      732.80    152.99 o 
 -17   1   2    11983.70    11368.21    490.19 o 
 -15   1   2      455.14      478.02    120.18 o 
 -13   1   2      133.57      110.92     92.55 o 
 -11   1   2       16.41     -105.02     96.35 o 
  -9   1   2      690.05      747.37    190.43 o 
  -7   1   2     4451.28     4549.44    311.94 o 
  -5   1   2    74881.49    72779.69   4132.80 o 
  -3   1   2    54065.12    59625.93   3122.56 o 
  -1   1   2    17809.51    20921.69   1074.42 o 
   1   1   2     4422.30     5183.19    265.61 o 
   3   1   2      421.25      436.46     91.26 o 
   5   1   2    15644.93    14796.74    584.63 o 
   7   1   2     7181.87     6637.89    297.52 o 
   9   1   2     6468.57     6303.65    295.33 o 
  11   1   2     3675.28     3886.44    229.70 o 
  13   1   2      750.68     1026.82    159.34 o 
  15   1   2    17509.33    17292.67    725.24 o 
  17   1   2      541.73      724.86    181.21 o 
  19   1   2     2957.70     3036.88    260.31 o 
  21   1   2     2818.69     3086.47    277.86 o 
  23   1   2       25.81      -74.41    228.16 o 
  25   1   2    11306.54    12129.80    602.31 o 
  27   1   2     1766.64     2000.77    381.62 o 
  29   1   2       15.30     -338.19    294.82 o 
  31   1   2      218.58       -2.78    323.80 o 
  33   1   2       52.54     -195.85    356.40 o 
  35   1   2        4.29     -652.24    434.83 o 
  37   1   2       90.42       20.71    379.61 o 
  39   1   2      131.14      212.09   1243.65 o 
 -42   2   2        0.66      436.78    514.26 o 
 -40   2   2      346.51      220.41    579.48 o 
 -38   2   2       23.49     -204.07    623.29 o 
 -36   2   2     1237.72     1605.96    867.65 o 
 -34   2   2     1727.61     1946.69   1028.12 o 
 -32   2   2     2588.65     2251.39    468.76 o 
 -30   2   2      123.42      263.91    327.53 o 
 -28   2   2     2481.76     2945.52    322.60 o 
 -26   2   2     1130.36     1407.77    269.64 o 
 -24   2   2      616.70      736.50    234.43 o 
 -22   2   2     3619.98     3350.96    285.72 o 
 -20   2   2     7879.01     7719.10    371.60 o 
 -18   2   2     4516.98     4247.04    251.55 o 
 -16   2   2    62565.08    54986.23   2103.02 o 
 -14   2   2     8700.28     7926.57    386.97 o 
 -12   2   2    10296.64     9013.80    414.52 o 
 -10   2   2    29043.51    27122.49   1461.94 o 
  -8   2   2    35387.91    36073.03   1667.95 o 
  -6   2   2    52054.82    53255.72   2848.61 o 
  -4   2   2      245.10      523.55    152.01 o 
  -2   2   2    64371.25    76015.63   3178.83 o 
   0   2   2   195616.70   241233.80  11398.92 o 
   2   2   2   179425.17   206341.89   8530.67 o 
   4   2   2    16776.89    16534.42    788.64 o 
   6   2   2   177044.22   175586.03   7332.47 o 
   8   2   2    36140.49    30698.21   1196.53 o 
  10   2   2    26577.11    23298.91    919.38 o 
  12   2   2     7311.91     7392.42    354.71 o 
  14   2   2     2462.27     2985.01    261.65 o 
  16   2   2     3265.74     3941.13    322.82 o 
  18   2   2     6213.90     6483.84    362.94 o 
  20   2   2       72.83      376.71    199.90 o 
  22   2   2      142.62     -181.81    212.26 o 
  24   2   2      629.79      815.38    382.30 o 
  26   2   2      260.68      -68.50    276.40 o 
  28   2   2     1358.68     1347.00    331.81 o 
  30   2   2     1619.56     2434.86    362.47 o 
  32   2   2     2024.00     1894.13    409.62 o 
  34   2   2     1199.70     1214.26    459.44 o 
  36   2   2      885.60      680.98   1137.00 o 
  38   2   2       12.76     -784.73    616.59 o 
  40   2   2       36.91      191.12    669.72 o 
 -41   3   2       96.37     -404.66    635.02 o 
 -39   3   2        0.80     -343.59    483.16 o 
 -37   3   2      385.05     -295.89    466.62 o 
 -35   3   2       81.98      257.87    464.98 o 
 -33   3   2     1838.78     2083.07    500.26 o 
 -31   3   2      433.66      247.11    359.67 o 
 -29   3   2     1016.24     1243.91    363.13 o 
 -27   3   2    15213.10    17143.27   1020.06 o 
 -25   3   2     9621.43    10583.40    709.15 o 
 -23   3   2     5288.49     4055.46    325.00 o 
 -21   3   2     1403.07     1500.04    228.99 o 
 -19   3   2     2956.41     3705.32    277.51 o 
 -17   3   2       51.25      -66.83    154.24 o 
 -15   3   2      499.50      719.06    154.81 o 
 -13   3   2      758.45      873.98    167.66 o 
 -11   3   2     9718.23     9044.39    611.54 o 
  -9   3   2    11664.65    11718.92    474.21 o 
  -7   3   2     3399.36     3622.21    182.55 o 
  -5   3   2    11814.81    11852.96    475.28 o 
  -3   3   2    33277.22    37147.25   1415.66 o 
  -1   3   2   104075.67   123944.88   5171.47 o 
   1   3   2   269427.44   313103.31  13033.90 o 
   3   3   2    29050.96    30658.42   1303.54 o 
   5   3   2     2320.56     2384.70    177.32 o 
   7   3   2     1722.50     2013.95    148.25 o 
   9   3   2    19443.71    20734.48    888.99 o 
  11   3   2     6795.47     7385.84    352.71 o 
  13   3   2    12049.54    12175.98    528.55 o 
  15   3   2    24920.75    24403.60    980.09 o 
  17   3   2     3047.48     3225.00    250.57 o 
  19   3   2       31.50     -269.28    179.52 o 
  21   3   2     1359.47     1012.23    255.60 o 
  23   3   2     7402.59     6812.85    456.65 o 
  25   3   2      895.08     1697.51    385.58 o 
  27   3   2     9643.20    10583.52    680.05 o 
  29   3   2     1320.13     1106.42    390.73 o 
  31   3   2      148.93      542.04    626.37 o 
  33   3   2      115.91      -31.25    480.13 o 
  35   3   2       12.96     -452.41    610.66 o 
  37   3   2       53.83      613.12    664.50 o 
  39   3   2      136.72      794.08    702.76 o 
 -40   4   2        6.23     -839.37    680.79 o 
 -38   4   2       17.88      665.64    670.31 o 
 -36   4   2        8.32     -449.18    586.31 o 
 -34   4   2      372.23     -673.56    449.04 o 
 -32   4   2        8.49     -533.62    366.19 o 
 -30   4   2       13.77     -117.49    350.81 o 
 -28   4   2        8.39     -497.33    364.23 o 
 -26   4   2     1754.05     2221.70    360.02 o 
 -24   4   2      282.92      375.58    295.02 o 
 -22   4   2      245.64      -53.16    243.91 o 
 -20   4   2     3628.78     3301.41    333.02 o 
 -18   4   2     2113.17     2475.59    235.81 o 
 -16   4   2      128.47      142.35    154.67 o 
 -14   4   2     1282.17     1688.96    178.33 o 
 -12   4   2      292.91      157.37    122.56 o 
 -10   4   2     6214.94     6443.48    338.88 o 
  -8   4   2       94.44      -60.95    109.13 o 
  -6   4   2     5137.41     6182.86    284.55 o 
  -4   4   2      366.64      458.06    110.06 o 
  -2   4   2     4131.50     4453.64    228.44 o 
   0   4   2     9915.33    10724.76    449.11 o 
   2   4   2      591.67      710.16    106.88 o 
   4   4   2     3916.15     4280.87    218.82 o 
   6   4   2     2501.67     2595.40    207.31 o 
   8   4   2    17978.68    16951.93    687.49 o 
  10   4   2     8061.24     9307.69    469.57 o 
  12   4   2    10692.27    10735.33    472.48 o 
  14   4   2       15.42       15.37    163.84 o 
  16   4   2      431.52      629.56    216.26 o 
  18   4   2     3494.66     3707.40    318.53 o 
  20   4   2      332.71     -268.93    222.85 o 
  22   4   2      163.06      -40.53    310.26 o 
  24   4   2     1701.69     1173.56    357.61 o 
  26   4   2      611.84      480.67    354.33 o 
  28   4   2      336.75      177.88    448.50 o 
  30   4   2      709.61     1249.23    515.91 o 
  32   4   2       18.93      127.57    528.65 o 
  34   4   2       71.17      109.98    508.36 o 
  36   4   2       41.02      280.62    696.96 o 
  38   4   2       55.75     -386.60    911.05 o 
 -39   5   2       12.94      261.74    755.59 o 
 -37   5   2      115.85      553.52    858.63 o 
 -35   5   2        2.89      -11.52    540.10 o 
 -33   5   2       55.88      518.08    512.88 o 
 -31   5   2      407.15      781.25    496.66 o 
 -29   5   2      529.60      668.08    483.46 o 
 -27   5   2     2677.47     2229.75    402.05 o 
 -25   5   2     5320.68     5753.87    933.58 o 
 -23   5   2    10060.50     8935.37    603.67 o 
 -21   5   2      909.93      800.40    276.84 o 
 -19   5   2       28.74     -205.57    238.22 o 
 -17   5   2     1149.67     1599.40    262.34 o 
 -15   5   2        7.91      369.34    188.60 o 
 -13   5   2      337.36       16.38    173.54 o 
 -11   5   2     1426.35     1276.18    157.19 o 
  -9   5   2     4271.65     5447.42    543.13 o 
  -7   5   2     2884.67     3244.13    244.14 o 
  -5   5   2     1964.80     2481.76    183.28 o 
  -3   5   2    34381.47    34169.01   1325.66 o 
  -1   5   2   108970.44   116567.24   4429.41 o 
   1   5   2    32682.16    34444.52   1338.38 o 
   3   5   2    18825.59    16508.10    669.88 o 
   5   5   2      229.95      108.26    125.00 o 
   7   5   2      177.59      -58.38    164.70 o 
   9   5   2     2113.53     2191.27    178.02 o 
  11   5   2     1643.59     1361.08    189.98 o 
  13   5   2     4185.23     4222.65    353.58 o 
  15   5   2     3492.27     3455.64    315.34 o 
  17   5   2     4240.88     3843.91    376.13 o 
  19   5   2     3452.14     3028.04    361.57 o 
  21   5   2      339.90       90.94    289.97 o 
  23   5   2     3666.01     3648.34    552.37 o 
  25   5   2     5714.01     5201.06    677.98 o 
  27   5   2     4141.29     3668.35    580.08 o 
  29   5   2      349.45      997.48    527.54 o 
  31   5   2      214.51     -116.76    527.46 o 
  33   5   2      763.85     -189.01    549.73 o 
  35   5   2       34.96     -102.23    582.94 o 
  37   5   2      121.93     -844.77    708.89 o 
 -38   6   2        0.01      808.92    780.31 o 
 -36   6   2        3.82      469.76    586.56 o 
 -34   6   2       33.94       22.99    564.51 o 
 -32   6   2       69.45     -198.22    502.51 o 
 -30   6   2       16.92     -457.35    462.13 o 
 -28   6   2      105.35      395.71    823.54 o 
 -26   6   2      583.42      357.76    457.81 o 
 -24   6   2      128.01     -305.33    404.53 o 
 -22   6   2      751.97      152.21    381.90 o 
 -20   6   2     9460.61    10202.88    708.80 o 
 -18   6   2     3316.04     3354.44    350.50 o 
 -16   6   2     3716.07     4875.51    474.59 o 
 -14   6   2     2710.87     2497.85    299.76 o 
 -12   6   2     3018.12     3394.59    409.62 o 
 -10   6   2     6998.53     6220.83    328.66 o 
  -8   6   2    17373.63    16592.30    923.72 o 
  -6   6   2     3638.57     4311.42    265.25 o 
  -4   6   2      691.24      844.06    210.58 o 
  -2   6   2    15559.79    17396.14    709.25 o 
   0   6   2     7661.57     7925.90    375.50 o 
   2   6   2     2923.98     3346.07    226.07 o 
   4   6   2     4161.39     5128.37    283.30 o 
   6   6   2    14673.74    14949.72    625.71 o 
   8   6   2    13926.99    13236.50    643.70 o 
  10   6   2     5883.74     6079.79    387.96 o 
  12   6   2      831.15      624.18    234.25 o 
  14   6   2     9208.34     9490.43    534.00 o 
  16   6   2     7582.89     8055.11    544.31 o 
  18   6   2      728.28      874.70    315.04 o 
  20   6   2      207.73      416.36    390.67 o 
  22   6   2       19.84     -589.78    393.19 o 
  24   6   2      157.61     -549.08    478.79 o 
  26   6   2      176.85      344.04    492.08 o 
  28   6   2       49.15     -204.26    504.54 o 
  30   6   2      422.24      397.81    561.28 o 
  32   6   2      744.26      347.96    582.65 o 
  34   6   2       46.97      398.58    603.09 o 
  36   6   2      119.38       89.33    622.31 o 
 -37   7   2        6.11     -105.45    600.07 o 
 -35   7   2      142.99      314.66    727.75 o 
 -33   7   2      261.44      -52.70    777.50 o 
 -31   7   2      215.75      123.96    511.46 o 
 -29   7   2      540.90     1380.96    505.16 o 
 -27   7   2     1232.40     1312.47    501.94 o 
 -25   7   2     1647.98     1564.86    482.43 o 
 -23   7   2       96.71      390.28    436.98 o 
 -21   7   2      731.07      881.97    425.97 o 
 -19   7   2     1665.57     1826.45    437.36 o 
 -17   7   2      247.43      498.58    377.97 o 
 -15   7   2       24.05     -207.24    261.29 o 
 -13   7   2       63.57     -111.35    404.93 o 
 -11   7   2      107.93       -0.94    344.40 o 
  -9   7   2       63.86      102.27    213.57 o 
  -7   7   2     5500.67     5851.66    331.78 o 
  -5   7   2     4524.51     4988.31    363.67 o 
  -3   7   2      138.21       24.13    161.80 o 
  -1   7   2    11095.31    11679.48    511.82 o 
   1   7   2     3632.88     4131.06    272.09 o 
   3   7   2     2298.67     1985.74    249.24 o 
   5   7   2     6301.00     6546.98    404.47 o 
   7   7   2      350.13      132.83    207.78 o 
   9   7   2     8612.59     8392.77    493.49 o 
  11   7   2       45.52      227.88    227.43 o 
  13   7   2     8917.63     9479.71    597.24 o 
  15   7   2     2083.60     1942.52    454.45 o 
  17   7   2      148.84     -331.75    386.32 o 
  19   7   2      859.53     1325.40    423.92 o 
  21   7   2     1328.53     1852.43    464.35 o 
  23   7   2       11.93      -57.64    433.74 o 
  25   7   2      712.28      320.66    502.34 o 
  27   7   2       41.22       94.60    508.99 o 
  29   7   2      147.13     -394.07    541.78 o 
  31   7   2       14.96      -38.78    596.54 o 
  33   7   2      120.03      807.24    610.46 o 
 -34   8   2      255.29     -122.49   1011.58 o 
 -32   8   2      112.74      776.10    574.83 o 
 -30   8   2        8.15     -680.10    519.48 o 
 -28   8   2        0.84     1067.47    528.15 o 
 -26   8   2       78.08      -18.35    575.25 o 
 -24   8   2        6.46      490.69    453.85 o 
 -22   8   2      894.84       40.16    439.07 o 
 -20   8   2      136.51      399.93    444.35 o 
 -18   8   2     2389.20     3236.87    642.22 o 
 -16   8   2     4908.24     5412.61    560.53 o 
 -14   8   2     1727.02     1992.96    630.80 o 
 -12   8   2      313.12      238.99    335.06 o 
 -10   8   2    15350.49    14857.60   1173.11 o 
  -8   8   2      784.95      691.02    247.79 o 
  -6   8   2     6845.38     7206.86    520.07 o 
  -4   8   2      427.18      347.94    258.40 o 
  -2   8   2      777.61      834.68    248.27 o 
   0   8   2      454.06      450.27    240.19 o 
   2   8   2      480.28      332.22    228.83 o 
   4   8   2       43.35       37.23    288.97 o 
   6   8   2    12206.94    11332.00    669.00 o 
   8   8   2     8181.11     8011.25    488.24 o 
  10   8   2     3892.48     3856.03    356.42 o 
  12   8   2      538.71      214.74    357.24 o 
  14   8   2      412.48      888.70    402.34 o 
  16   8   2     1188.79     1020.24    406.54 o 
  18   8   2     4463.44     5131.85    589.43 o 
  20   8   2        9.05     -255.74    498.72 o 
  22   8   2       25.95     -391.70    464.88 o 
  24   8   2      164.50      693.23    532.85 o 
  26   8   2       41.69      514.64    545.05 o 
  28   8   2       57.97     -117.75    571.68 o 
  30   8   2      829.86     1896.71    764.66 o 
  32   8   2      214.00     -371.20    649.90 o 
 -31   9   2      230.71     1097.84    827.98 o 
 -29   9   2       81.08     -412.37    561.58 o 
 -27   9   2       46.13      211.50    564.07 o 
 -25   9   2      257.72      399.07    508.81 o 
 -23   9   2       98.41      366.08    476.75 o 
 -21   9   2      447.02     1038.15    482.74 o 
 -19   9   2       72.32     -296.45    434.02 o 
 -17   9   2      861.44      541.07    416.59 o 
 -15   9   2      465.66      226.27    391.88 o 
 -13   9   2      477.89      132.71    381.33 o 
 -11   9   2     2611.66     2140.10    423.10 o 
  -9   9   2      171.65      381.29    517.00 o 
  -7   9   2     3954.30     4719.63    609.59 o 
  -5   9   2     2182.07     2391.03    530.56 o 
  -3   9   2       84.30      -17.19    304.25 o 
  -1   9   2      807.63      902.70    336.69 o 
   1   9   2      198.35      -72.06    254.06 o 
   3   9   2      602.95      520.67    399.12 o 
   5   9   2     1260.32     1344.21    295.31 o 
   7   9   2    15940.13    14153.46    877.76 o 
   9   9   2      287.00      218.46    891.69 o 
  11   9   2      945.30      935.92    401.31 o 
  13   9   2      173.71      402.99    390.67 o 
  15   9   2       18.96      639.74    508.68 o 
  17   9   2      681.03     1256.98    451.41 o 
  19   9   2     1152.70     1443.14    514.43 o 
  21   9   2       81.68     -184.61    489.65 o 
  23   9   2       47.69      145.91    664.35 o 
  25   9   2      139.39     -639.43    558.10 o 
  27   9   2      189.89      547.33    580.09 o 
  29   9   2       28.43       63.07    631.42 o 
 -28  10   2      241.75      780.11    618.37 o 
 -26  10   2      197.65      469.76    710.62 o 
 -24  10   2        3.40      -59.47    535.99 o 
 -22  10   2      110.49      649.21    717.13 o 
 -20  10   2      220.33     1062.98    528.63 o 
 -18  10   2      144.52      903.27    482.59 o 
 -16  10   2      895.19     1416.71    715.66 o 
 -14  10   2      166.05      409.77    664.01 o 
 -12  10   2      135.86     -240.57    598.23 o 
 -10  10   2      887.50      868.78    656.06 o 
  -8  10   2     1361.35      856.31    921.89 o 
  -6  10   2       42.43     -195.18    573.17 o 
  -4  10   2     1540.35     1712.64    666.60 o 
  -2  10   2      312.63     -207.00    557.07 o 
   0  10   2     2123.18     2173.96    568.55 o 
   2  10   2      875.92     1080.48    531.84 o 
   4  10   2      985.92     1083.77    367.05 o 
   6  10   2     2497.16     2446.06    414.06 o 
   8  10   2       61.51     -246.24    395.48 o 
  10  10   2       42.61      254.12    495.69 o 
  12  10   2      896.06     1322.32    454.09 o 
  14  10   2       49.54      163.09    431.90 o 
  16  10   2      216.31      361.99    463.89 o 
  18  10   2      110.49      368.47    472.21 o 
  20  10   2      263.95      555.62    539.13 o 
  22  10   2       36.10     1220.55    580.21 o 
  24  10   2       10.02      -26.28    565.03 o 
  26  10   2       41.48     -141.25    587.38 o 
 -23  11   2       36.93     -718.35   1077.35 o 
 -21  11   2       10.09      704.72    764.76 o 
 -19  11   2       61.58     -662.29    766.94 o 
 -17  11   2      438.70      -33.51   1558.18 o 
 -15  11   2      289.80      616.09    708.85 o 
 -13  11   2       73.96      576.06    876.70 o 
 -11  11   2      161.17      435.16    726.88 o 
  -9  11   2     4536.78     2893.06    762.95 o 
  -7  11   2       14.10      571.32    967.08 o 
  -5  11   2      222.89     -345.80   1189.42 o 
  -3  11   2     1823.51     1902.22    692.74 o 
  -1  11   2     1691.17     3164.82   1023.85 o 
   1  11   2     1108.58     1759.66    966.89 o 
   3  11   2     1055.29      720.50    987.48 o 
   5  11   2     1720.19     1926.94   1449.72 o 
   7  11   2      591.85     2010.09   1471.41 o 
   9  11   2     1601.48     2829.25   1344.88 o 
  11  11   2       11.77      -37.83    462.35 o 
  13  11   2      120.29       13.11    542.49 o 
  15  11   2      347.43      570.94    493.61 o 
  17  11   2      171.72      399.05    527.53 o 
  19  11   2        8.91     1248.37    577.28 o 
  21  11   2      412.68     -157.31    552.47 o 
 -18  12   2       95.15      643.63    857.34 o 
 -16  12   2       78.02      142.40    846.19 o 
 -14  12   2       25.60     -206.25    778.10 o 
 -12  12   2      162.58      123.44   1737.14 o 
 -10  12   2      126.28     1656.29    801.80 o 
  -8  12   2      407.55     1085.35    784.00 o 
  -6  12   2      380.61     1070.12   1619.64 o 
  -4  12   2       65.43       97.61   1579.87 o 
  -2  12   2       15.95     -712.21   1467.80 o 
   0  12   2      826.60      177.71   1082.34 o 
   2  12   2      593.40     1344.88   1540.10 o 
   4  12   2       22.35    -1937.78   1446.11 o 
   6  12   2       15.00      878.51   1565.41 o 
   8  12   2       86.89     1952.24   1619.64 o 
  10  12   2      201.52     1424.41   1561.80 o 
  12  12   2       39.39      647.13   1482.26 o 
  14  12   2        4.65      617.33   1619.64 o 
  16  12   2      114.06     1233.13   1024.93 o 
  -9  13   2       12.79     2592.15   1861.86 o 
  -7  13   2        0.50     1493.10   1757.02 o 
  -5  13   2       77.47    -1836.56   1673.87 o 
  -3  13   2      425.75     2075.16   1822.09 o 
  -1  13   2      472.66      459.14   1738.94 o 
   3  13   2      414.19     2335.46   1691.94 o 
   5  13   2       71.86      394.06   1663.02 o 
   7  13   2      111.81     2592.15   1825.71 o 
 -43   1   3      297.19     -432.02   1509.37 o 
 -41   1   3      135.19     -920.84    621.14 o 
 -39   1   3       84.64      -21.24    468.06 o 
 -37   1   3      618.92     1654.49    467.27 o 
 -35   1   3     3723.31     4057.83    543.91 o 
 -33   1   3      709.39     1764.52    491.74 o 
 -31   1   3     1403.88     1434.88    323.79 o 
 -29   1   3      621.98      442.88    346.49 o 
 -27   1   3     6505.28     6985.09    596.56 o 
 -25   1   3      122.01      208.13    211.46 o 
 -23   1   3      661.45      480.17    192.85 o 
 -21   1   3      677.51      469.75    152.62 o 
 -19   1   3      159.39     -192.77    128.52 o 
 -17   1   3     1643.45     1373.24    144.34 o 
 -15   1   3    13711.36    10940.10    485.04 o 
 -13   1   3    15554.76    12071.34    532.30 o 
 -11   1   3    80953.41    67570.33   2754.34 o 
  -9   1   3   236343.33   201338.44   8127.46 o 
  -7   1   3    97190.30    88991.93   5323.60 o 
  -5   1   3    86612.57    83732.42   4465.27 o 
  -3   1   3    20160.26    22549.27   1228.92 o 
  -1   1   3      110.73      336.75     67.87 o 
   1   1   3    17689.13    18542.50    830.04 o 
   3   1   3     1608.81     1500.54    137.40 o 
   5   1   3    58057.64    57608.83   2166.17 o 
   7   1   3     3588.09     3743.36    209.61 o 
   9   1   3      136.21      137.37    114.95 o 
  11   1   3    17257.81    16518.76    680.57 o 
  13   1   3    11969.00     9907.67    452.46 o 
  15   1   3    28765.56    26505.03   1067.16 o 
  17   1   3    45868.80    43047.63   1697.96 o 
  19   1   3    24601.19    22597.47    945.49 o 
  21   1   3     3144.62     3264.38    387.49 o 
  23   1   3     3449.07     3197.65    366.20 o 
  25   1   3       78.96     -157.85    242.97 o 
  27   1   3      361.72      371.16    302.05 o 
  29   1   3      403.97     -207.59    306.77 o 
  31   1   3      675.89       19.23    353.85 o 
  33   1   3      875.33     1001.70    423.72 o 
  35   1   3       52.36      107.91    392.16 o 
  37   1   3       59.86      711.59    499.20 o 
  39   1   3      213.67     -725.07    827.90 o 
 -42   2   3      221.04      -68.52    906.62 o 
 -40   2   3       85.34     -290.17    465.19 o 
 -38   2   3      114.18      353.88    578.69 o 
 -36   2   3        5.25     -597.67    421.56 o 
 -34   2   3       22.66      686.54    428.97 o 
 -32   2   3      236.34      189.62    567.13 o 
 -30   2   3      287.52       18.37    363.81 o 
 -28   2   3     3344.55     3721.73    429.46 o 
 -26   2   3     2982.23     2870.14    300.22 o 
 -24   2   3       20.58       21.16    241.55 o 
 -22   2   3       38.13     -113.20    203.93 o 
 -20   2   3    11453.42    11065.75    541.40 o 
 -18   2   3    38517.08    35060.60   1484.69 o 
 -16   2   3     7097.94     6198.89    335.14 o 
 -14   2   3    35418.65    29490.86   1236.08 o 
 -12   2   3     5502.22     5995.42    563.04 o 
 -10   2   3       10.72      -19.06    151.85 o 
  -8   2   3     3004.43     3346.82    217.90 o 
  -6   2   3     3427.52     3550.03    232.12 o 
  -4   2   3    35843.85    40731.68   1716.94 o 
  -2   2   3    89819.99   105668.75   4394.61 o 
   0   2   3   167623.86   199419.39   8306.42 o 
   2   2   3    89722.79    85066.62   3918.12 o 
   4   2   3    53640.01    53113.59   2243.53 o 
   6   2   3     7321.52     7076.49    315.03 o 
   8   2   3    10950.17    10318.62    438.13 o 
  10   2   3    29014.32    27345.29   1081.22 o 
  12   2   3     8680.06     8396.83    396.57 o 
  14   2   3     2616.40     2840.22    225.07 o 
  16   2   3      297.97      240.55    182.53 o 
  18   2   3      146.01       47.39    197.36 o 
  20   2   3     1345.12     1369.04    235.21 o 
  22   2   3     5676.94     6498.87    397.03 o 
  24   2   3    18889.90    21138.07    981.98 o 
  26   2   3       70.07      -54.73    281.01 o 
  28   2   3      882.64     1513.11    357.38 o 
  30   2   3        1.80     -424.08    322.50 o 
  32   2   3      352.82      591.02    456.76 o 
  34   2   3      101.37      136.88    526.50 o 
  36   2   3      359.35        2.55    742.94 o 
  38   2   3        1.55     -941.83    627.88 o 
 -41   3   3      127.31     -347.52    530.00 o 
 -39   3   3        3.60     -767.50    511.67 o 
 -37   3   3      964.43      871.66    471.47 o 
 -35   3   3      187.20      138.73    442.53 o 
 -33   3   3       79.68      -31.07    425.09 o 
 -31   3   3      711.54      620.24    354.27 o 
 -29   3   3      430.89      205.50    322.42 o 
 -27   3   3       72.94      273.90    294.70 o 
 -25   3   3      705.56      870.63    308.76 o 
 -23   3   3      681.77      867.65    268.77 o 
 -21   3   3      789.49      899.36    201.52 o 
 -19   3   3     1382.51     1607.34    204.36 o 
 -17   3   3     7270.13     6861.26    367.48 o 
 -15   3   3    15270.09    14837.07    657.38 o 
 -13   3   3      143.64     -105.48    115.56 o 
 -11   3   3     4804.11     4170.81    281.14 o 
  -9   3   3    19735.04    20601.70    990.22 o 
  -7   3   3    50155.09    53861.98   2491.52 o 
  -5   3   3      200.06      171.87     91.10 o 
  -3   3   3    18761.66    21916.19    850.37 o 
  -1   3   3    53480.96    64117.07   2694.75 o 
   1   3   3    21465.23    23279.43   1003.79 o 
   3   3   3     8376.30     8398.16    458.77 o 
   5   3   3     1036.16     1021.76    147.82 o 
   7   3   3     2823.58     2740.19    194.18 o 
   9   3   3      232.22      -81.57    125.22 o 
  11   3   3     1396.68     1464.29    175.46 o 
  13   3   3    11094.37    11369.04    508.20 o 
  15   3   3     6046.80     6302.76    429.53 o 
  17   3   3     5913.67     5476.01    337.95 o 
  19   3   3     2433.99     2210.32    248.33 o 
  21   3   3       69.36     -169.56    223.15 o 
  23   3   3       20.72     -144.63    275.18 o 
  25   3   3      368.34      -66.17    384.58 o 
  27   3   3      104.37     -171.16    354.22 o 
  29   3   3     1824.73     1531.48    416.23 o 
  31   3   3      243.96      389.51    405.86 o 
  33   3   3       29.36     -246.77    489.57 o 
  35   3   3       10.51      758.61    673.05 o 
  37   3   3       16.15      547.01    678.54 o 
 -40   4   3      342.72     1072.44    674.81 o 
 -38   4   3       74.71      201.76    582.58 o 
 -36   4   3      250.93      677.14    765.46 o 
 -34   4   3       59.37     -228.46    446.19 o 
 -32   4   3      178.31     -154.81    377.27 o 
 -30   4   3     3144.02     3734.80    449.51 o 
 -28   4   3       16.92      624.58    402.05 o 
 -26   4   3     1770.30     1644.15    347.46 o 
 -24   4   3      510.80      329.46    291.45 o 
 -22   4   3      619.93      794.77    268.45 o 
 -20   4   3     5044.86     5344.82    416.69 o 
 -18   4   3    14979.77    13931.12    745.30 o 
 -16   4   3    26083.40    22022.53   1071.12 o 
 -14   4   3    20174.16    17591.74    779.26 o 
 -12   4   3     3283.29     3368.25    299.47 o 
 -10   4   3     2920.14     3400.71    301.39 o 
  -8   4   3     2316.41     2557.08    167.00 o 
  -6   4   3    14029.69    14223.45    578.56 o 
  -4   4   3    13314.66    13474.56    548.98 o 
  -2   4   3    61082.84    69614.21   2642.05 o 
   0   4   3     1367.23     1481.42    154.28 o 
   2   4   3    29802.63    32134.85   1380.83 o 
   4   4   3     2989.55     2943.92    219.01 o 
   6   4   3    48919.46    46258.18   1978.53 o 
   8   4   3    24099.16    22567.37    898.34 o 
  10   4   3    76840.67    66738.69   2824.44 o 
  12   4   3     1401.46     1433.42    191.33 o 
  14   4   3       51.96        3.15    187.76 o 
  16   4   3      318.51      495.06    195.88 o 
  18   4   3      374.08      269.91    230.48 o 
  20   4   3     5010.01     6054.56    656.97 o 
  22   4   3     5883.97     6180.70    501.53 o 
  24   4   3     2878.07     3614.06    421.56 o 
  26   4   3     3167.32     3494.92    738.60 o 
  28   4   3     1012.02     1129.56    408.81 o 
  30   4   3      148.84      260.24    490.25 o 
  32   4   3      486.06        1.30    505.97 o 
  34   4   3      289.94      757.64    520.12 o 
  36   4   3       69.38     1101.91   1182.19 o 
 -39   5   3        3.67     -335.33   1026.74 o 
 -37   5   3       30.02     -254.02    652.15 o 
 -35   5   3      412.18     -191.93    520.43 o 
 -33   5   3      161.03     -350.14    466.77 o 
 -31   5   3      141.15      557.11    413.28 o 
 -29   5   3     1116.78      800.00    382.22 o 
 -27   5   3       10.51     -264.70    324.57 o 
 -25   5   3     1304.69     1441.68    347.43 o 
 -23   5   3     1280.05     1854.62    327.72 o 
 -21   5   3      262.60      -63.57    414.93 o 
 -19   5   3     1109.72     1210.31    268.35 o 
 -17   5   3     2354.57     2335.69    439.64 o 
 -15   5   3     6553.17     8003.41    505.12 o 
 -13   5   3      243.91      337.40    137.68 o 
 -11   5   3     2313.79     3000.29    263.54 o 
  -9   5   3      204.45      -32.86    120.18 o 
  -7   5   3    31313.39    33418.67   1312.84 o 
  -5   5   3     3924.42     4996.04    264.66 o 
  -3   5   3      451.97      484.95    127.74 o 
  -1   5   3    26107.20    28029.34   1092.12 o 
   1   5   3    32095.44    34038.99   1313.95 o 
   3   5   3     1709.60     2040.05    168.65 o 
   5   5   3      680.64      672.02    174.19 o 
   7   5   3     6305.31     6487.80    383.53 o 
   9   5   3    12729.59    11824.00    583.70 o 
  11   5   3      211.26      303.61    239.89 o 
  13   5   3        5.82     -305.45    203.63 o 
  15   5   3     6580.05     6718.88    442.34 o 
  17   5   3      323.00     -172.99    266.17 o 
  19   5   3     3469.31     3114.20    379.19 o 
  21   5   3      459.34      -58.95    306.88 o 
  23   5   3     1933.29     1493.26    364.17 o 
  25   5   3      589.57      937.96    444.74 o 
  27   5   3      689.48      658.96    471.28 o 
  29   5   3       20.24      -58.64    476.98 o 
  31   5   3       60.37       13.23    521.21 o 
  33   5   3      111.06      382.11    807.56 o 
  35   5   3      109.76      602.88    623.11 o 
 -38   6   3       45.45      553.22    739.54 o 
 -36   6   3       85.16     -677.31    542.88 o 
 -34   6   3      120.15        4.15    582.73 o 
 -32   6   3       59.73     -541.06    487.26 o 
 -30   6   3       74.22     -100.09    491.55 o 
 -28   6   3     2450.20     1916.50    508.75 o 
 -26   6   3     1598.07     1064.78    462.28 o 
 -24   6   3      304.07      651.46    329.62 o 
 -22   6   3     1727.83     2313.33    355.74 o 
 -20   6   3     7515.10     8441.85    699.24 o 
 -18   6   3     3918.81     4734.99    574.95 o 
 -16   6   3    12944.07    13199.34    726.41 o 
 -14   6   3     2855.48     3103.98    317.61 o 
 -12   6   3     5259.54     6113.66    421.79 o 
 -10   6   3      763.00      851.81    181.41 o 
  -8   6   3     2253.47     2782.50    438.23 o 
  -6   6   3     2178.75     2054.71    191.24 o 
  -4   6   3    11232.00    10895.40    481.57 o 
  -2   6   3     7311.19     8039.11    381.62 o 
   0   6   3    13284.10    13831.67    583.49 o 
   2   6   3      141.48       41.98    132.94 o 
   4   6   3       53.37      -99.96    183.36 o 
   6   6   3      107.81       83.00    230.28 o 
   8   6   3    12267.62    10966.68    563.52 o 
  10   6   3     5815.89     5789.74    385.31 o 
  12   6   3       95.12     -147.42    278.74 o 
  14   6   3      395.23      283.48    248.88 o 
  16   6   3     9841.31    10052.17    639.56 o 
  18   6   3     1935.18     1848.33    343.93 o 
  20   6   3     1757.79     2354.65    384.56 o 
  22   6   3     6362.49     6662.06    678.42 o 
  24   6   3     1597.35     1235.48    509.83 o 
  26   6   3      161.57     -243.21    497.41 o 
  28   6   3      796.79     1520.51    617.43 o 
  30   6   3       60.90      331.57    534.70 o 
  32   6   3        3.06     -214.26    546.93 o 
  34   6   3        1.10      629.80    631.44 o 
 -37   7   3        3.23     -516.30    552.04 o 
 -35   7   3      298.16      284.04    592.13 o 
 -33   7   3      580.54      765.18    540.06 o 
 -31   7   3      331.53     -161.96    548.60 o 
 -29   7   3      197.84      124.76    515.34 o 
 -27   7   3      340.40     -358.44    466.65 o 
 -25   7   3     3415.30     3006.60    517.20 o 
 -23   7   3     3439.81     3661.83    538.26 o 
 -21   7   3     2659.78     3254.05    493.28 o 
 -19   7   3      909.03     1072.88    401.27 o 
 -17   7   3     1604.64     1498.45    321.35 o 
 -15   7   3      994.96     1077.19    296.66 o 
 -13   7   3     1016.74     1069.27    271.04 o 
 -11   7   3    11527.14    11250.24    727.80 o 
  -9   7   3    20370.14    18848.90    933.57 o 
  -7   7   3     1451.55     1719.21    380.16 o 
  -5   7   3     8006.12     8338.62    412.84 o 
  -3   7   3     6858.28     7244.67    376.47 o 
  -1   7   3    17848.63    17484.63    808.62 o 
   1   7   3     5529.97     7620.80    449.75 o 
   3   7   3      138.78      464.44    272.76 o 
   5   7   3     5869.12     6091.18    394.43 o 
   7   7   3     3118.80     3461.96    317.33 o 
   9   7   3       30.07     -330.64    220.43 o 
  11   7   3      107.08     -154.88    230.22 o 
  13   7   3     7550.26     7602.91    561.94 o 
  15   7   3      746.36      914.31    319.09 o 
  17   7   3     8945.76     9319.40    880.92 o 
  19   7   3     2415.86     3428.32    539.18 o 
  21   7   3      109.94     -252.13    446.10 o 
  23   7   3      133.30       58.83    460.38 o 
  25   7   3      790.50     1169.38    525.39 o 
  27   7   3      315.76      257.04    527.87 o 
  29   7   3      113.71     -759.78    506.52 o 
  31   7   3       18.32      721.00    582.95 o 
  33   7   3      135.80      594.89    613.71 o 
 -34   8   3      223.52      786.35    611.05 o 
 -32   8   3        4.46      450.46    867.12 o 
 -30   8   3       29.56      -35.95    530.39 o 
 -28   8   3      208.95       54.93    664.82 o 
 -26   8   3       17.59     -563.46    753.40 o 
 -24   8   3      673.30      922.69    470.98 o 
 -22   8   3       87.24     -228.96    445.01 o 
 -20   8   3       77.85      292.95    442.44 o 
 -18   8   3       39.13     -136.32    391.61 o 
 -16   8   3       80.80      -79.49    393.67 o 
 -14   8   3      378.80      508.20    362.88 o 
 -12   8   3     1326.46     1478.49    393.93 o 
 -10   8   3     3083.15     3500.50    384.58 o 
  -8   8   3     9456.43     9762.80    550.57 o 
  -6   8   3     2389.45     1731.38    357.45 o 
  -4   8   3      589.63       35.29    282.85 o 
  -2   8   3       13.49     -258.01    227.21 o 
   0   8   3     1028.21      604.98    276.44 o 
   2   8   3       28.62     -369.59    246.39 o 
   4   8   3      596.64      410.37    268.07 o 
   6   8   3     1136.91      740.74    360.76 o 
   8   8   3      547.00      573.67    269.98 o 
  10   8   3      645.83      211.55    403.29 o 
  12   8   3        7.19     -353.66    265.19 o 
  14   8   3       30.93       -7.49    533.49 o 
  16   8   3      740.51      241.09    462.12 o 
  18   8   3     1861.65     1972.09    519.03 o 
  20   8   3      799.76      135.61    466.01 o 
  22   8   3      531.45      793.67    512.48 o 
  24   8   3        1.58     -126.62    754.96 o 
  26   8   3      158.23      -41.26    570.58 o 
  28   8   3       39.14      729.41    628.04 o 
  30   8   3      294.15      245.66    607.04 o 
 -31   9   3       84.73      341.27    588.72 o 
 -29   9   3        1.02      403.72    571.98 o 
 -27   9   3      443.02      488.54    566.95 o 
 -25   9   3     1506.78     1106.94    534.17 o 
 -23   9   3       49.14      -35.90    484.45 o 
 -21   9   3        5.39      -97.93    471.59 o 
 -19   9   3       27.39      156.87    446.96 o 
 -17   9   3      997.93      935.30    440.98 o 
 -15   9   3      803.45      609.79    410.83 o 
 -13   9   3       25.00      164.26   1151.46 o 
 -11   9   3     1255.45     1276.14    625.44 o 
  -9   9   3     5161.90     5839.89    762.93 o 
  -7   9   3     2979.28     4229.81    911.05 o 
  -5   9   3     1028.56     1483.64    352.77 o 
  -3   9   3        2.90      216.08    369.17 o 
  -1   9   3     1673.71     2005.27    440.42 o 
   1   9   3      123.89      166.29    264.59 o 
   3   9   3        0.15     -198.73    293.91 o 
   5   9   3      736.38      782.33    282.25 o 
   7   9   3       13.67        6.07    279.19 o 
   9   9   3     1439.14      880.98    375.80 o 
  11   9   3      181.11      234.53    379.31 o 
  13   9   3     4369.86     3677.28    504.03 o 
  15   9   3     3095.45     2852.81    570.84 o 
  17   9   3      750.22      571.80    487.88 o 
  19   9   3      456.03      829.17    508.02 o 
  21   9   3      328.77      417.99    639.42 o 
  23   9   3        1.44     -648.58    550.95 o 
  25   9   3       76.90     1088.59    611.84 o 
  27   9   3        0.77      682.71    608.17 o 
 -28  10   3       47.00      -15.77    563.17 o 
 -26  10   3      402.19      -79.15    579.51 o 
 -24  10   3      583.29      185.05    562.47 o 
 -22  10   3       44.01      276.20    849.06 o 
 -20  10   3      108.43     -805.48    675.57 o 
 -18  10   3      251.14      115.66    639.04 o 
 -16  10   3        6.96     -698.62    669.25 o 
 -14  10   3       40.39     -704.89    820.67 o 
 -12  10   3      184.34     -111.61    597.49 o 
 -10  10   3     2292.28      783.25    815.24 o 
  -8  10   3      683.34      269.14    613.73 o 
  -6  10   3      476.86     -390.61    706.78 o 
  -4  10   3      600.60      337.35    524.73 o 
  -2  10   3      671.03      746.99    562.08 o 
   0  10   3      774.95      787.55    592.36 o 
   2  10   3       12.01     -146.69    498.34 o 
   4  10   3     1248.41      443.28    365.11 o 
   6  10   3     5642.08     5161.28    655.40 o 
   8  10   3     1641.84     1404.57    498.06 o 
  10  10   3     1252.30      311.25    420.89 o 
  12  10   3       12.69     -187.20    423.00 o 
  14  10   3      509.31     -399.07    459.62 o 
  16  10   3     2293.32     2699.77    559.50 o 
  18  10   3      591.57     1522.99    589.05 o 
  20  10   3       25.58      977.24    561.76 o 
  22  10   3       19.32      445.92    705.85 o 
  24  10   3        3.33      637.90    598.24 o 
 -25  11   3      348.08      350.96    854.72 o 
 -23  11   3       77.56      208.63    779.59 o 
 -21  11   3      272.04     1166.03    849.23 o 
 -19  11   3       21.87     -591.15    741.80 o 
 -17  11   3      207.56      458.87    726.39 o 
 -15  11   3      294.09     1146.26    759.34 o 
 -13  11   3      659.94       -9.21   1030.35 o 
 -11  11   3      389.34      -90.82    666.11 o 
  -9  11   3      133.82     -527.81    759.21 o 
  -7  11   3        1.56     -549.26    595.96 o 
  -5  11   3      146.27       22.08   1171.35 o 
  -3  11   3       54.62     -395.41    627.13 o 
  -1  11   3     1071.83      861.11    573.59 o 
   1  11   3      233.88      789.71   2659.03 o 
   3  11   3       12.51     -652.84   1073.73 o 
   5  11   3       51.02      347.07   1214.73 o 
   7  11   3        1.37     -374.32    855.01 o 
   9  11   3      148.09     -281.98    947.20 o 
  11  11   3      976.96      288.42    469.56 o 
  13  11   3      717.73      426.22    697.13 o 
  15  11   3       11.14      222.97    507.24 o 
  17  11   3       66.40      798.23    545.00 o 
  19  11   3        6.73      504.69    569.46 o 
  21  11   3        0.81      312.27    588.00 o 
 -18  12   3      425.07      516.21    832.49 o 
 -16  12   3       88.78      851.29    800.76 o 
 -14  12   3       17.09      823.57    771.22 o 
 -12  12   3       17.98     -156.54    780.90 o 
 -10  12   3       44.13     -643.24    776.71 o 
  -8  12   3      858.87     1509.88   1146.04 o 
  -6  12   3       22.05     1576.33    753.76 o 
  -4  12   3      221.33    -1547.33   1547.33 o 
  -2  12   3     1738.33     -234.99   1485.87 o 
   0  12   3      723.45      712.21   1522.03 o 
   2  12   3      173.88     -491.00   1800.40 o 
   4  12   3      588.13     1019.50   1485.87 o 
   6  12   3      509.91     2227.00   1558.18 o 
   8  12   3      288.28     2147.47   1558.18 o 
  10  12   3      221.22     1688.33   1435.26 o 
  12  12   3        7.81     -643.52   1446.11 o 
  14  12   3      379.38     2382.46   1666.64 o 
  -9  13   3       51.61      -57.84   1818.48 o 
  -7  13   3        8.10     -216.92   1731.71 o 
  -5  13   3       11.22    -1908.86   1663.02 o 
  -3  13   3      201.44    -1084.58   1710.02 o 
  -1  13   3       15.13     -860.43   1677.48 o 
   3  13   3       12.98     1095.43   1684.71 o 
   5  13   3       14.30     1869.09   1619.64 o 
 -44   0   4       14.33      187.99   1095.43 o 
 -42   0   4        0.26     -484.45   1026.74 o 
 -40   0   4       11.29     -582.06    748.36 o 
 -38   0   4       29.50     -553.14    712.21 o 
 -36   0   4        0.85    -1003.24    668.82 o 
 -34   0   4     1644.03     1633.07    496.06 o 
 -32   0   4      111.61     -408.02    384.51 o 
 -30   0   4      626.00     1301.60    440.62 o 
 -28   0   4     7628.56     8577.78    790.70 o 
 -26   0   4    38538.18    37981.98   3524.88 o 
 -24   0   4    12678.07    11774.74    758.72 o 
 -22   0   4     6649.52     6495.23    569.55 o 
 -20   0   4      491.52      186.95    202.26 o 
 -18   0   4    12853.77    12476.41    744.50 o 
 -16   0   4      219.74      294.21    162.30 o 
 -14   0   4    46324.36    42467.68   2260.38 o 
 -12   0   4    32695.72    26888.42   1452.03 o 
 -10   0   4      555.46      389.66    109.64 o 
  -8   0   4    61210.31    59334.68   4725.15 o 
  -6   0   4    31956.19    26888.05   1712.75 o 
  -4   0   4   308826.59   269366.47  14425.28 o 
  -2   0   4    62048.86    55579.21   2979.45 o 
   0   0   4    69919.58    70300.58   3736.66 o 
   2   0   4   104253.91   108332.69   7787.88 o 
   4   0   4     5314.16     5809.36    508.63 o 
   6   0   4     3919.35     4283.58    312.49 o 
   8   0   4     1273.71     1328.39    204.74 o 
  10   0   4      186.65       -2.81    195.33 o 
  12   0   4    28528.82    28770.05   1625.35 o 
  14   0   4    60742.82    59577.34   3260.46 o 
  16   0   4    20136.54    18054.66   1081.44 o 
  18   0   4     1450.63     1335.24    351.36 o 
  20   0   4     5295.96     5094.78    515.22 o 
  22   0   4     1020.67     1308.78    541.11 o 
  24   0   4     5020.33     5928.29    584.74 o 
  26   0   4      305.02      384.45    406.63 o 
  28   0   4     1742.79     2730.27    489.90 o 
  30   0   4      151.43      178.41    535.95 o 
  32   0   4       81.21      458.99    557.13 o 
  34   0   4       43.43     -153.20    559.78 o 
  36   0   4       12.70      109.76    579.88 o 
  38   0   4      384.15      950.81    900.20 o 
 -43   1   4       66.78      183.96    708.15 o 
 -41   1   4        4.52      158.29    898.39 o 
 -39   1   4        0.22       41.76    632.90 o 
 -37   1   4       75.30     -135.21    423.26 o 
 -35   1   4      623.74      815.24    591.80 o 
 -33   1   4     1759.83     1365.66    497.86 o 
 -31   1   4     3264.05     2935.87    459.14 o 
 -29   1   4      203.82      281.28    271.08 o 
 -27   1   4      127.07     -182.32    219.84 o 
 -25   1   4     1162.06     1218.69    231.85 o 
 -23   1   4      109.54      -70.23    180.88 o 
 -21   1   4      704.07      715.52    154.45 o 
 -19   1   4     2565.88     3040.60    206.92 o 
 -17   1   4    19691.54    18753.56    743.21 o 
 -15   1   4    21816.76    19093.22    757.35 o 
 -13   1   4     3944.49     3930.47    219.89 o 
 -11   1   4    15131.79    12203.77    613.14 o 
  -9   1   4     4655.25     3835.45    195.30 o 
  -7   1   4     1150.43     1035.30    152.70 o 
  -5   1   4    11621.76    12173.58    835.22 o 
  -3   1   4   141285.30   154984.41   6283.47 o 
  -1   1   4    62391.10    68448.63   2584.89 o 
   1   1   4      118.64      -92.94     69.36 o 
   3   1   4    45090.57    45904.98   1734.07 o 
   5   1   4     2239.88     2603.02    161.58 o 
   7   1   4    22630.07    21383.38    844.66 o 
   9   1   4     4061.27     3990.35    232.17 o 
  11   1   4      327.64      124.53    168.69 o 
  13   1   4     2215.83     2660.28    224.32 o 
  15   1   4     4309.45     4229.47    287.74 o 
  17   1   4      586.31      402.05    204.86 o 
  19   1   4      826.61      795.98    224.91 o 
  21   1   4      320.01      -61.56    226.07 o 
  23   1   4     1661.74     1250.28    285.88 o 
  25   1   4     3668.53     3986.14    358.67 o 
  27   1   4      797.54      484.11    315.87 o 
  29   1   4       23.32     -466.28    310.86 o 
  31   1   4       30.44     -542.97    361.98 o 
  33   1   4      273.94       41.32    461.37 o 
  35   1   4      216.93      205.94    487.53 o 
  37   1   4       47.21      267.06    512.70 o 
 -42   2   4       30.50      -16.99    652.85 o 
 -40   2   4       72.66      -53.89    665.43 o 
 -38   2   4       15.20      480.52    467.09 o 
 -36   2   4      123.45      475.59    469.35 o 
 -34   2   4      244.26     -375.87    474.66 o 
 -32   2   4     1086.09     1766.43    439.60 o 
 -30   2   4      345.69      679.06    367.26 o 
 -28   2   4     2337.20     2920.36    365.24 o 
 -26   2   4    13151.63    13352.92    752.44 o 
 -24   2   4     6882.51     7100.68    418.17 o 
 -22   2   4     3727.97     3619.60    279.10 o 
 -20   2   4     2384.73     2435.29    223.26 o 
 -18   2   4       40.87     -209.31    139.54 o 
 -16   2   4     2278.08     2509.89    197.03 o 
 -14   2   4     5547.23     5807.27    333.72 o 
 -12   2   4    12632.88    10151.05    524.86 o 
 -10   2   4       65.07      146.18    120.57 o 
  -8   2   4     8012.82     7116.41    504.08 o 
  -6   2   4     2165.63     2419.53    211.41 o 
  -4   2   4     1072.53     1248.18    107.60 o 
  -2   2   4   117458.14   132372.08   4992.50 o 
   0   2   4    72879.30    76215.98   3518.80 o 
   2   2   4   222509.20   211739.77   8820.88 o 
   4   2   4     2886.44     3145.53    178.26 o 
   6   2   4    15921.64    14769.94    604.59 o 
   8   2   4     2945.25     3260.09    205.59 o 
  10   2   4       93.83     -171.19    133.45 o 
  12   2   4    22100.94    21054.09    856.55 o 
  14   2   4    10145.55     8828.55    428.41 o 
  16   2   4    16971.64    15346.01    666.91 o 
  18   2   4     1082.50      971.54    227.24 o 
  20   2   4     1010.14      921.82    239.42 o 
  22   2   4     1151.04      953.15    345.26 o 
  24   2   4     6937.62     7669.68    468.59 o 
  26   2   4     3150.05     2865.00    374.84 o 
  28   2   4      114.36      354.72    652.27 o 
  30   2   4       29.19      117.64    383.99 o 
  32   2   4      211.73       90.68    416.11 o 
  34   2   4       44.88       64.98    569.20 o 
  36   2   4      462.94      646.51    522.98 o 
  38   2   4      243.63     -170.83    671.21 o 
 -43   3   4       67.98     -224.18    544.09 o 
 -41   3   4       25.10     -353.49    511.43 o 
 -39   3   4       78.65       17.99    483.81 o 
 -37   3   4     1005.66     1909.85    514.10 o 
 -35   3   4      287.21       -5.29    437.82 o 
 -33   3   4      105.26     -255.66    436.90 o 
 -31   3   4      484.04      238.86    347.84 o 
 -29   3   4      927.37      907.58    340.57 o 
 -27   3   4      882.13      336.49    360.66 o 
 -25   3   4       97.65     -201.67    258.95 o 
 -23   3   4      809.83      615.84    392.41 o 
 -21   3   4    12440.92    12475.14    688.41 o 
 -19   3   4    11467.24    11535.02    548.49 o 
 -17   3   4    18061.57    14441.27    648.62 o 
 -15   3   4     7445.15     5929.59    443.02 o 
 -13   3   4      401.33      419.51    174.85 o 
 -11   3   4    20252.46    19261.09    938.04 o 
  -9   3   4    30719.40    30947.37   1298.70 o 
  -7   3   4    15545.25    17205.72    859.64 o 
  -5   3   4    24804.19    28938.37   1109.73 o 
  -3   3   4     1995.24     2156.58    143.59 o 
  -1   3   4    11919.75    13794.06    619.67 o 
   1   3   4     3414.80     3941.41    243.51 o 
   3   3   4     2635.17     3059.45    216.02 o 
   5   3   4    35231.79    34253.62   1616.04 o 
   7   3   4    42828.36    37276.39   1762.30 o 
   9   3   4    97009.87    88562.32   3392.79 o 
  11   3   4     6904.13     7225.17    362.33 o 
  13   3   4      406.80      386.69    174.82 o 
  15   3   4     7336.69     7309.35    391.20 o 
  17   3   4     5092.38     5259.62    446.77 o 
  19   3   4     1181.62     1352.10    258.69 o 
  21   3   4     1620.47     1416.39    296.40 o 
  23   3   4     2998.90     3144.79    739.80 o 
  25   3   4     1203.38     1586.05    373.37 o 
  27   3   4     3123.36     2957.90    453.74 o 
  29   3   4     1389.40      880.51    417.49 o 
  31   3   4     1330.72      958.51    443.79 o 
  33   3   4     1414.29     3476.45    514.74 o 
  35   3   4      334.39      693.68    697.26 o 
  37   3   4       87.88       75.58    757.40 o 
 -42   4   4        2.50      128.82    652.70 o 
 -40   4   4       18.65      795.20    699.85 o 
 -38   4   4      144.26     -475.61    676.12 o 
 -36   4   4       23.17      243.73    493.81 o 
 -34   4   4      365.77      532.85    528.65 o 
 -32   4   4        9.33      -30.70    385.63 o 
 -30   4   4      147.76      -12.84    351.30 o 
 -28   4   4     1848.34     1591.84    363.84 o 
 -26   4   4        5.01      -43.28    312.84 o 
 -24   4   4      415.21      357.73    287.34 o 
 -22   4   4      952.32     1111.43    299.52 o 
 -20   4   4     4540.40     5139.04    443.02 o 
 -18   4   4       15.76     -312.77    208.52 o 
 -16   4   4     2389.29     2755.30    378.32 o 
 -14   4   4     2334.40     2858.87    278.14 o 
 -12   4   4     1452.13     1800.51    230.67 o 
 -10   4   4    14426.57    15342.67    774.53 o 
  -8   4   4      141.07      348.23    120.99 o 
  -6   4   4     7121.09     7892.03    353.04 o 
  -4   4   4     9065.88     9958.67    425.16 o 
  -2   4   4    12611.02    13801.88    628.89 o 
   0   4   4     8088.92     8420.83    418.93 o 
   2   4   4     1159.71     1259.34    179.59 o 
   4   4   4     2223.38     2434.32    264.76 o 
   6   4   4     4030.17     3654.52    267.15 o 
   8   4   4     9588.29     8645.60    398.62 o 
  10   4   4       46.27     -161.40    150.98 o 
  12   4   4     1696.19     1341.42    255.44 o 
  14   4   4     5946.56     5764.73    614.43 o 
  16   4   4      121.40      167.19    226.77 o 
  18   4   4      406.77      626.34    263.58 o 
  20   4   4        2.40     -425.51    283.67 o 
  22   4   4        2.84     -157.83    317.51 o 
  24   4   4      748.07      740.41    376.92 o 
  26   4   4       34.50     -407.61    354.23 o 
  28   4   4      393.78      128.63    392.51 o 
  30   4   4      473.33      831.35    500.37 o 
  32   4   4        8.17      414.67    511.87 o 
  34   4   4       83.75     -453.49    572.05 o 
  36   4   4       53.51     -871.94    665.10 o 
 -41   5   4       52.61     -744.49    707.84 o 
 -39   5   4       18.97      357.06    723.20 o 
 -37   5   4       77.89      476.62    714.02 o 
 -35   5   4      233.10      373.23    526.56 o 
 -33   5   4      850.66      775.18    403.07 o 
 -31   5   4     2675.95     3162.95    732.11 o 
 -29   5   4      345.13      292.88    365.06 o 
 -27   5   4     1566.30     1723.81    358.06 o 
 -25   5   4      820.04      985.68    339.47 o 
 -23   5   4     3784.55     4384.83    489.47 o 
 -21   5   4     6583.56     7301.33    512.85 o 
 -19   5   4    17058.73    16187.28   1376.63 o 
 -17   5   4    16134.47    15137.65    803.52 o 
 -15   5   4     1582.94     1481.63    257.65 o 
 -13   5   4     1042.38      734.65    217.24 o 
 -11   5   4     8724.20     9356.91    416.27 o 
  -9   5   4     1781.81     2087.51    278.63 o 
  -7   5   4     8373.12     8618.60    386.75 o 
  -5   5   4      520.13      605.39    193.21 o 
  -3   5   4    13601.87    15754.20    764.91 o 
  -1   5   4      101.70      -11.10    202.06 o 
   1   5   4    34812.41    36949.03   1590.84 o 
   3   5   4    17782.99    17176.77    787.27 o 
   5   5   4    51862.34    48487.74   2076.91 o 
   7   5   4    42560.54    37500.54   1625.93 o 
   9   5   4     7817.02     6773.50    602.51 o 
  11   5   4     8669.93     7531.77    568.78 o 
  13   5   4       57.08     -199.27    234.59 o 
  15   5   4       37.69     -353.23    290.62 o 
  17   5   4     8250.19     7921.89    662.23 o 
  19   5   4     1554.79     1187.39    328.28 o 
  21   5   4       70.47     -316.51    306.64 o 
  23   5   4       30.96     -590.18    393.45 o 
  25   5   4       97.50     -421.42    351.52 o 
  27   5   4      241.46       63.52    502.42 o 
  29   5   4     1267.08     1483.30    572.73 o 
  31   5   4      700.71     1749.53    755.77 o 
  33   5   4      904.09     1157.09    737.04 o 
  35   5   4      231.02     1155.77    638.35 o 
 -38   6   4       35.04     -953.05    674.04 o 
 -36   6   4       14.04     1201.66    775.96 o 
 -34   6   4      201.80      911.75    792.31 o 
 -32   6   4      107.75     -743.59    495.73 o 
 -30   6   4       48.10      240.86    478.20 o 
 -28   6   4      257.13     -328.15    364.65 o 
 -26   6   4     2066.27     1777.69    390.28 o 
 -24   6   4      503.63      397.33    328.44 o 
 -22   6   4     5052.88     4405.88    430.23 o 
 -20   6   4     1079.45      928.09    385.68 o 
 -18   6   4     2755.89     3536.35    370.58 o 
 -16   6   4      112.24      103.85    255.69 o 
 -14   6   4      205.56      264.13    258.82 o 
 -12   6   4     4854.14     5112.14    384.40 o 
 -10   6   4    13053.30    11943.50    712.44 o 
  -8   6   4     4506.98     4500.47    269.19 o 
  -6   6   4       39.38      -66.64    205.06 o 
  -4   6   4     9023.69     9984.69    453.93 o 
  -2   6   4     2471.10     2652.77    205.93 o 
   0   6   4     2929.63     3010.57    274.30 o 
   2   6   4    15089.21    15049.10    710.40 o 
   4   6   4     1568.82     1154.38    223.62 o 
   6   6   4     2369.41     1849.27    239.54 o 
   8   6   4    12286.30    11434.65    597.00 o 
  10   6   4     4123.57     3898.73    466.58 o 
  12   6   4     3229.38     3228.54    379.36 o 
  14   6   4     2232.17     2773.04    358.62 o 
  16   6   4     7353.19     6571.06    514.10 o 
  18   6   4       13.07      -67.94    302.23 o 
  20   6   4      307.31      451.76    453.46 o 
  22   6   4     1669.52     2484.34    499.82 o 
  24   6   4     1924.33     1889.08    658.29 o 
  26   6   4      418.40      474.39    504.81 o 
  28   6   4      705.60     1401.73    556.46 o 
  30   6   4       11.66     -100.59    562.20 o 
  32   6   4       56.36       89.27    767.18 o 
  34   6   4       66.51      237.93    611.42 o 
 -37   7   4       34.02      705.55    785.80 o 
 -35   7   4      137.51      107.30    686.54 o 
 -33   7   4      265.03      756.03    552.35 o 
 -31   7   4        9.18      242.03    538.50 o 
 -29   7   4      629.41      404.36    522.57 o 
 -27   7   4      383.79     -373.74    476.30 o 
 -25   7   4     2466.03     2456.90    521.65 o 
 -23   7   4       66.78     -446.36    550.87 o 
 -21   7   4     3499.18     3489.17    406.22 o 
 -19   7   4      429.01      388.56    327.38 o 
 -17   7   4      637.43      777.70    396.70 o 
 -15   7   4     1764.13     1865.58    319.58 o 
 -13   7   4      537.61      481.17    278.13 o 
 -11   7   4      562.87      677.29    393.45 o 
  -9   7   4       94.55       37.58    212.77 o 
  -7   7   4     1859.26     2075.71    248.73 o 
  -5   7   4      478.70      253.28    208.67 o 
  -3   7   4      100.20     -281.70    209.71 o 
  -1   7   4     2669.13     2588.06    275.58 o 
   1   7   4      883.88      761.58    233.79 o 
   3   7   4    10952.59     9852.89    626.52 o 
   5   7   4     1221.19     1093.99    281.85 o 
   7   7   4     3451.86     3205.54    369.00 o 
   9   7   4     6105.40     5656.77    403.55 o 
  11   7   4       64.95      -57.75    258.65 o 
  13   7   4     6774.65     6730.38    540.97 o 
  15   7   4      107.40     -156.53    312.69 o 
  17   7   4       53.98      298.01    334.29 o 
  19   7   4        5.33      376.71    437.66 o 
  21   7   4      332.84      383.35    478.81 o 
  23   7   4      201.46      -88.43    509.71 o 
  25   7   4      156.99      984.80    553.89 o 
  27   7   4      176.22     1006.03    573.50 o 
  29   7   4       84.20     -344.32    635.04 o 
  31   7   4      101.95     -682.60    778.15 o 
 -34   8   4       17.58      108.75    616.87 o 
 -32   8   4       11.54     -687.04    682.59 o 
 -30   8   4      322.27      743.06    530.77 o 
 -28   8   4      718.88     1344.17    542.06 o 
 -26   8   4     1034.94      878.14    630.49 o 
 -24   8   4     2027.26     1693.03    490.30 o 
 -22   8   4       14.84     -153.12    437.40 o 
 -20   8   4       89.42      559.23    439.85 o 
 -18   8   4      169.31      141.85    401.53 o 
 -16   8   4      609.57      671.82    328.70 o 
 -14   8   4      910.45     1147.42    301.93 o 
 -12   8   4     3604.78     3159.16    412.24 o 
 -10   8   4     2643.00     3216.48    630.31 o 
  -8   8   4      989.76      799.77    380.64 o 
  -6   8   4      196.32      111.56    296.12 o 
  -4   8   4     1612.47     1617.63    319.47 o 
  -2   8   4     5832.67     6939.27    790.56 o 
   0   8   4    16803.97    17428.95   1436.49 o 
   2   8   4     2845.74     3399.04    344.61 o 
   4   8   4      283.67      386.77    248.71 o 
   6   8   4      126.79     -165.34    249.41 o 
   8   8   4      840.27      110.58    255.56 o 
  10   8   4     1214.46      801.62    284.70 o 
  12   8   4     2049.87     2779.78    432.07 o 
  14   8   4     5660.62     5720.78    595.70 o 
  16   8   4      514.51      318.34    429.29 o 
  18   8   4     1104.98      562.58   1311.75 o 
  20   8   4      174.59      533.35    507.59 o 
  22   8   4      943.94      962.30    522.23 o 
  24   8   4      857.68      857.52    545.42 o 
  26   8   4      696.56      567.85    577.68 o 
  28   8   4       48.89     1384.77    659.56 o 
  30   8   4      159.42     1350.08    683.52 o 
 -33   9   4      106.80       94.14    691.04 o 
 -31   9   4        2.20     -375.92    702.99 o 
 -29   9   4        5.86      358.20    584.71 o 
 -27   9   4      467.56      621.19    560.79 o 
 -25   9   4      262.67      239.54    623.54 o 
 -23   9   4      545.75        9.41    520.43 o 
 -21   9   4      107.69      135.09    579.13 o 
 -19   9   4      114.81      395.03    716.41 o 
 -17   9   4     2048.16     1132.49    573.27 o 
 -15   9   4      149.60      250.42    808.01 o 
 -13   9   4      230.04     -190.06    542.38 o 
 -11   9   4     1565.69     3098.07    654.77 o 
  -9   9   4      276.79       87.40    477.04 o 
  -7   9   4      111.23     -291.99    328.61 o 
  -5   9   4      350.84       93.86    319.42 o 
  -3   9   4     1551.49     1651.18    360.23 o 
  -1   9   4     1258.84     1609.65    488.67 o 
   1   9   4     4461.33     5086.87    481.06 o 
   3   9   4      413.31      797.10    371.11 o 
   5   9   4       30.63     -168.90    270.19 o 
   7   9   4      159.80      -30.71    324.83 o 
   9   9   4      682.29      225.06    277.98 o 
  11   9   4       44.80     -248.61    382.12 o 
  13   9   4      436.15      676.40    441.49 o 
  15   9   4     1433.57     1924.01    488.32 o 
  17   9   4      434.81      192.35    474.01 o 
  19   9   4     1384.20     1134.53    545.08 o 
  21   9   4       30.25       43.08    517.99 o 
  23   9   4        6.94      203.77    668.38 o 
  25   9   4      107.23      896.46    645.98 o 
  27   9   4       44.05     -890.10    593.40 o 
 -28  10   4      224.12      845.14    627.34 o 
 -26  10   4       20.99      244.57    556.43 o 
 -24  10   4      608.08      137.18   1872.71 o 
 -22  10   4       20.54      299.54    712.22 o 
 -20  10   4       42.57      307.72   1415.38 o 
 -18  10   4       60.09       75.30    694.85 o 
 -16  10   4        6.12     -141.06    653.07 o 
 -14  10   4     2177.22     2078.46    782.71 o 
 -12  10   4      237.84     -833.50    555.67 o 
 -10  10   4      987.96      435.89    599.23 o 
  -8  10   4      147.54     -181.98   1137.00 o 
  -6  10   4      160.18     -284.45    555.79 o 
  -4  10   4     2959.23     3205.24    624.94 o 
  -2  10   4      572.61      783.21    605.31 o 
   0  10   4      933.92     1164.80    382.30 o 
   2  10   4      984.62     1186.95    383.78 o 
   4  10   4      564.20      712.53    344.13 o 
   6  10   4       37.43       10.77    373.57 o 
   8  10   4      973.43     1046.36    793.82 o 
  10  10   4      555.51      410.67    408.34 o 
  12  10   4      595.60      195.79    423.51 o 
  14  10   4       11.23      153.43    472.96 o 
  16  10   4      986.14      208.37    499.28 o 
  18  10   4       27.64      841.57    538.72 o 
  20  10   4       62.53      192.98    547.01 o 
  22  10   4       42.48      644.57    592.89 o 
  24  10   4      108.05      865.08    615.63 o 
 -25  11   4       25.27       54.59    855.09 o 
 -23  11   4       59.06     1090.97   1209.31 o 
 -21  11   4       29.67    -1094.69    729.79 o 
 -19  11   4      218.80      539.69    785.13 o 
 -17  11   4      719.87     1819.87    797.58 o 
 -15  11   4       86.14    -1037.91    691.94 o 
 -13  11   4     1014.16     1703.86   1399.11 o 
 -11  11   4       66.03      216.99    949.01 o 
  -9  11   4     1629.44     1941.15   1290.65 o 
  -7  11   4     1717.60     3091.84   1146.04 o 
  -5  11   4      278.11     1018.74    858.63 o 
  -3  11   4       12.78      623.41    639.93 o 
  -1  11   4     1281.72     1283.77    562.54 o 
   1  11   4     2038.02     2242.22    609.45 o 
   3  11   4      118.63     -564.02    904.27 o 
   5  11   4     1072.88      742.43    567.99 o 
   7  11   4     1137.71      184.52    923.70 o 
   9  11   4      484.83      543.95    600.12 o 
  11  11   4      173.26      310.48    466.79 o 
  13  11   4      204.23     1023.42    493.90 o 
  15  11   4     1084.72     1327.80    828.50 o 
  17  11   4      878.88      928.36    715.61 o 
  19  11   4       25.74      981.66    585.04 o 
 -18  12   4      140.03      904.36    877.40 o 
 -16  12   4      118.67      439.98    829.16 o 
 -14  12   4      193.81      268.05    844.68 o 
 -12  12   4      351.22      891.79    828.70 o 
 -10  12   4        7.20     -917.63    698.98 o 
  -8  12   4      321.66     -274.47    755.63 o 
  -6  12   4        3.61     -218.99    713.27 o 
  -4  12   4      102.08     -828.62   1126.16 o 
  -2  12   4       59.57    -2147.47   1431.65 o 
   0  12   4      390.95     -253.07   1489.49 o 
   2  12   4      502.60    -1556.37   1037.58 o 
   4  12   4       11.46     -278.38   1395.49 o 
   6  12   4     1102.71      -75.92   1406.34 o 
   8  12   4      115.95     1048.43   1453.34 o 
  10  12   4      219.62     2805.45   1608.79 o 
  12  12   4       67.97      627.36    682.19 o 
  14  12   4      169.31     1011.12    713.32 o 
  -9  13   4       36.15      692.20    852.89 o 
  -7  13   4        0.48       43.38   1789.56 o 
  -5  13   4       41.79     -871.28   1724.48 o 
  -3  13   4      317.17    -2516.23   1738.94 o 
  -1  13   4       52.55    -2400.54   1608.79 o 
 -43   1   5      432.96      707.99    756.72 o 
 -41   1   5      420.16      485.75    623.26 o 
 -39   1   5      358.24      450.31    992.39 o 
 -37   1   5       60.90      479.32    869.47 o 
 -35   1   5     1434.41     1616.34    446.39 o 
 -33   1   5        6.13     -386.04    367.45 o 
 -31   1   5     3695.96     4124.27    480.33 o 
 -29   1   5     4538.45     5102.55    527.80 o 
 -27   1   5      303.05      231.74    256.55 o 
 -25   1   5     2877.25     3125.17    281.90 o 
 -23   1   5       77.26     -122.93    173.67 o 
 -21   1   5     4363.28     4647.31    266.02 o 
 -19   1   5    11957.21    10837.09    463.51 o 
 -17   1   5    60384.51    53845.25   2061.00 o 
 -15   1   5    16200.78    12382.01    507.89 o 
 -13   1   5    10437.05     8674.65    402.78 o 
 -11   1   5     5093.99     4951.05    289.94 o 
  -9   1   5     3025.02     3285.04    186.39 o 
  -7   1   5    34518.22    33157.96   1395.64 o 
  -5   1   5    34659.02    33672.97   1575.17 o 
  -3   1   5   323429.94   331053.34  12394.11 o 
  -1   1   5    59234.88    60729.30   2306.79 o 
   1   1   5    18864.57    18337.30    715.59 o 
   3   1   5     5223.43     5894.74    271.62 o 
   5   1   5     4050.72     4033.51    218.41 o 
   7   1   5    56231.76    50912.55   1954.55 o 
   9   1   5    19366.39    16803.19    690.21 o 
  11   1   5     6219.10     5773.61    317.89 o 
  13   1   5      785.78      735.35    184.94 o 
  15   1   5     1598.62     1606.16    317.70 o 
  17   1   5      551.22      502.93    212.67 o 
  19   1   5     5134.69     5636.71    381.19 o 
  21   1   5     8214.27     9191.44    725.89 o 
  23   1   5     9349.04    10089.48    604.06 o 
  25   1   5     9382.42    11251.48    603.29 o 
  27   1   5     1263.24     1764.65    378.03 o 
  29   1   5      390.34      275.39    469.69 o 
  31   1   5      124.99     -280.90    447.83 o 
  33   1   5      188.40     -657.30    438.20 o 
  35   1   5        0.78       76.87    543.43 o 
  37   1   5        0.08     1096.59    559.67 o 
 -44   2   5       57.82    -1077.35    961.66 o 
 -42   2   5       57.05     -125.86    701.74 o 
 -40   2   5        4.04     -841.96    561.31 o 
 -38   2   5      236.20       39.88    487.39 o 
 -36   2   5      385.18      -12.65    433.52 o 
 -34   2   5     1363.77      949.62    432.04 o 
 -32   2   5       35.04     -110.37    363.77 o 
 -30   2   5      673.15      469.86    355.32 o 
 -28   2   5      611.27      835.22    293.78 o 
 -26   2   5     1477.19     1898.08    369.47 o 
 -24   2   5       47.83      -44.31    232.90 o 
 -22   2   5        4.36      -51.35    165.84 o 
 -20   2   5     5993.02     6123.79    382.90 o 
 -18   2   5      973.48      990.29    151.48 o 
 -16   2   5      730.29      695.72    137.86 o 
 -14   2   5    29205.11    25516.76   1060.96 o 
 -12   2   5    11147.02     9476.42    499.49 o 
 -10   2   5    26955.16    23709.71   1008.58 o 
  -8   2   5    29132.72    31583.20   1439.98 o 
  -6   2   5    69781.55    76943.76   3591.04 o 
  -4   2   5    35111.27    41242.55   1573.93 o 
  -2   2   5   116643.89   131369.31   5493.35 o 
   0   2   5    26191.04    26213.73   1013.34 o 
   2   2   5     1430.11     1681.85    177.96 o 
   4   2   5    10000.18    10601.49    446.91 o 
   6   2   5    15776.38    14124.65    587.23 o 
   8   2   5       64.42      194.11    147.94 o 
  10   2   5      383.05      165.51    199.67 o 
  12   2   5     8244.07     7991.42    397.75 o 
  14   2   5     2970.17     3186.43    257.79 o 
  16   2   5    22327.27    20100.26    846.03 o 
  18   2   5     9633.04    10598.27    527.78 o 
  20   2   5     1454.95     1799.43    284.56 o 
  22   2   5     1299.26     1561.15    293.66 o 
  24   2   5      921.45     1008.39    319.43 o 
  26   2   5       22.14     -410.37    347.65 o 
  28   2   5       27.23       41.96    382.33 o 
  30   2   5      709.62      302.32    831.26 o 
  32   2   5      142.62       64.71    546.34 o 
  34   2   5      136.42     -501.00    490.88 o 
  36   2   5        5.93     -760.99    507.33 o 
 -43   3   5      146.57      800.13    743.26 o 
 -41   3   5      336.24     1790.40    538.65 o 
 -39   3   5       83.12      129.07    511.82 o 
 -37   3   5      363.85      -62.69    438.44 o 
 -35   3   5      240.87      -51.73    436.75 o 
 -33   3   5      109.77     -422.93    402.54 o 
 -31   3   5       14.59     -148.55    353.90 o 
 -29   3   5      983.84     1076.54    346.34 o 
 -27   3   5       58.12     -117.50    311.00 o 
 -25   3   5       32.01     -226.32    252.89 o 
 -23   3   5     2226.61     2645.27    322.17 o 
 -21   3   5       18.03     -299.63    199.75 o 
 -19   3   5     3052.73     2965.20    378.32 o 
 -17   3   5      123.12      165.67    149.24 o 
 -15   3   5    11420.61    10342.48    560.47 o 
 -13   3   5     9560.71     9508.79    520.83 o 
 -11   3   5     2251.39     2276.48    180.58 o 
  -9   3   5    25910.81    25040.75   1415.52 o 
  -7   3   5     2502.77     3343.88    240.75 o 
  -5   3   5    14668.59    14957.58    599.19 o 
  -3   3   5      240.91      325.43    102.13 o 
  -1   3   5    11951.50    12753.96    584.95 o 
   1   3   5    17047.05    17884.92    797.74 o 
   3   3   5      209.28      341.02    156.82 o 
   5   3   5     1558.14     1644.35    190.34 o 
   7   3   5    18266.55    19467.02    874.22 o 
   9   3   5    16314.24    16225.27    683.69 o 
  11   3   5       34.77       20.73    161.01 o 
  13   3   5      222.27       78.78    177.30 o 
  15   3   5       36.79     -101.92    190.48 o 
  17   3   5       83.27     -335.36    223.57 o 
  19   3   5     2604.58     2958.55    334.38 o 
  21   3   5      381.25      107.93    291.82 o 
  23   3   5     7589.23     8878.95    741.98 o 
  25   3   5      676.28      743.39    390.40 o 
  27   3   5      477.63      267.68    390.73 o 
  29   3   5      428.30      645.57    431.21 o 
  31   3   5       13.10     -227.67    448.76 o 
  33   3   5       16.86       63.56    436.12 o 
  35   3   5       64.55     -317.84   1176.77 o 
 -42   4   5      269.12     -775.03    548.78 o 
 -40   4   5      293.56      440.31    515.51 o 
 -38   4   5      365.58      500.93    505.89 o 
 -36   4   5      893.39     1961.59    527.35 o 
 -34   4   5     1610.97     1358.72    519.65 o 
 -32   4   5     1659.28     1987.71    412.10 o 
 -30   4   5       80.29      121.47    344.09 o 
 -28   4   5       14.43     -236.98    315.60 o 
 -26   4   5      254.31     -418.60    279.07 o 
 -24   4   5     2351.16     1997.36    311.93 o 
 -22   4   5      622.46      843.81    265.22 o 
 -20   4   5        4.55      118.35    227.17 o 
 -18   4   5      362.90      372.92    298.97 o 
 -16   4   5      287.04       44.33    220.48 o 
 -14   4   5     3934.77     3582.97    308.55 o 
 -12   4   5    30560.58    27661.28   1311.88 o 
 -10   4   5    37628.38    34919.63   1814.12 o 
  -8   4   5    76543.85    85504.69   3946.84 o 
  -6   4   5     4916.92     5820.43    306.90 o 
  -4   4   5      665.97      856.91    143.91 o 
  -2   4   5     2898.41     3581.85    206.35 o 
   0   4   5      167.97      157.42    223.26 o 
   2   4   5    15252.71    13798.00    643.17 o 
   4   4   5     9618.65     9249.28    477.57 o 
   6   4   5    13013.33    11803.74    581.99 o 
   8   4   5    29668.93    26440.17   1175.51 o 
  10   4   5     1511.67     1438.99    271.87 o 
  12   4   5     4968.05     4868.44    351.51 o 
  14   4   5    15195.48    14569.98    731.31 o 
  16   4   5    22422.97    20957.11   1076.37 o 
  18   4   5    12553.08    11960.39    650.74 o 
  20   4   5      680.99      112.06    291.39 o 
  22   4   5       70.40        9.46    352.88 o 
  24   4   5      181.43      142.58    364.04 o 
  26   4   5      778.49      813.49    409.55 o 
  28   4   5      377.08      677.08    443.08 o 
  30   4   5     1328.28     1827.44    481.29 o 
  32   4   5      861.79      438.40    553.33 o 
  34   4   5      401.85      571.88    592.13 o 
 -41   5   5       17.33     -972.60    702.33 o 
 -39   5   5       46.69     -432.43    672.44 o 
 -37   5   5       26.56     -480.60    623.95 o 
 -35   5   5       64.42     -119.64    456.01 o 
 -33   5   5        2.76     -189.45    385.53 o 
 -31   5   5      127.03      129.79    384.99 o 
 -29   5   5      917.68     1305.15    370.66 o 
 -27   5   5      565.40      781.88    340.32 o 
 -25   5   5     1665.59     1536.15    350.36 o 
 -23   5   5     5279.89     5725.86    469.61 o 
 -21   5   5      466.32      332.44    270.82 o 
 -19   5   5      618.37      421.77    257.16 o 
 -17   5   5       15.59     -269.68    238.64 o 
 -15   5   5      524.28      707.38    331.35 o 
 -13   5   5     5848.00     5861.80    400.16 o 
 -11   5   5     2702.64     2650.56    264.33 o 
  -9   5   5      598.88      698.52    135.10 o 
  -7   5   5    13209.49    13918.07    617.35 o 
  -5   5   5      303.05      312.88    136.75 o 
  -3   5   5    12199.14    13525.26    632.64 o 
  -1   5   5       81.73     -231.78    164.59 o 
   1   5   5    16325.72    15115.73    708.47 o 
   3   5   5      218.97       32.59    172.12 o 
   5   5   5     1556.54     1722.18    291.88 o 
   7   5   5     1120.30      722.93    207.83 o 
   9   5   5    10652.32    10866.07    567.55 o 
  11   5   5      613.69      526.11    349.05 o 
  13   5   5     1097.07     1078.59    274.40 o 
  15   5   5     3686.15     3740.88    513.64 o 
  17   5   5     6286.26     7164.11    560.14 o 
  19   5   5      415.65      382.90    346.60 o 
  21   5   5       17.75     -335.11    325.43 o 
  23   5   5      177.36      321.16    364.17 o 
  25   5   5      652.53      844.46    430.64 o 
  27   5   5      298.35     -445.25    501.03 o 
  29   5   5        1.23      115.60    533.49 o 
  31   5   5      837.22     1545.32    612.09 o 
  33   5   5      400.59     -503.82    590.94 o 
 -40   6   5        2.85    -1086.10    724.07 o 
 -38   6   5      265.12     -615.78    690.79 o 
 -36   6   5      194.56      229.28    586.70 o 
 -34   6   5      379.13      768.42    548.43 o 
 -32   6   5       14.35      184.36    610.97 o 
 -30   6   5       59.69      758.81    396.33 o 
 -28   6   5      142.54      581.43    366.84 o 
 -26   6   5      461.19      412.14    355.79 o 
 -24   6   5      556.67      264.40    384.96 o 
 -22   6   5      138.68     -302.88    308.10 o 
 -20   6   5      155.20     -142.23    362.52 o 
 -18   6   5      132.19      126.07    283.36 o 
 -16   6   5     1544.06     1546.07    333.81 o 
 -14   6   5     4511.77     5525.74    416.43 o 
 -12   6   5     8813.16     9147.33   1057.93 o 
 -10   6   5    15494.05    14999.30   1109.91 o 
  -8   6   5     9638.76     8947.98    711.87 o 
  -6   6   5     4631.97     4733.53    301.70 o 
  -4   6   5      343.27      483.99    151.42 o 
  -2   6   5     2506.55     2563.87    343.39 o 
   0   6   5     5489.75     5898.03    375.91 o 
   2   6   5      180.83      319.01    207.54 o 
   4   6   5    12604.94    11422.23    584.18 o 
   6   6   5      849.11      837.99    309.18 o 
   8   6   5      811.63      703.46    234.70 o 
  10   6   5     3332.84     3265.64    326.61 o 
  12   6   5     9749.67     8744.70    616.09 o 
  14   6   5       81.58        0.44    281.20 o 
  16   6   5     6282.19     6552.38    586.48 o 
  18   6   5      123.17      -71.77    338.79 o 
  20   6   5     1548.26      747.28    374.33 o 
  22   6   5      449.21     1078.86    425.28 o 
  24   6   5       71.14     -305.10    514.08 o 
  26   6   5      429.37      639.59    535.49 o 
  28   6   5      508.80      370.64    544.90 o 
  30   6   5     1141.98     1124.45    635.90 o 
  32   6   5      240.69     -132.11    596.26 o 
 -37   7   5        7.05     -314.25    783.89 o 
 -35   7   5       24.75     -856.12    570.75 o 
 -33   7   5       23.99     -371.92    537.03 o 
 -31   7   5       12.75     -838.84    681.68 o 
 -29   7   5        9.37        6.05    511.01 o 
 -27   7   5      300.94     -122.30    492.33 o 
 -25   7   5     2644.35     2976.16    441.71 o 
 -23   7   5     2060.18     2357.45    480.07 o 
 -21   7   5     1067.53     1143.92    426.54 o 
 -19   7   5     1502.59     1755.36    353.27 o 
 -17   7   5     4873.99     4764.75    434.12 o 
 -15   7   5      646.45      474.26    281.62 o 
 -13   7   5      636.93      701.34    339.18 o 
 -11   7   5     4690.30     5433.99    586.45 o 
  -9   7   5      608.36      430.43    221.44 o 
  -7   7   5     1028.66     1086.84    487.90 o 
  -5   7   5     3042.04     4263.26    395.28 o 
  -3   7   5     8216.97     8470.77    679.33 o 
  -1   7   5    18578.13    17427.49    940.68 o 
   1   7   5      621.36      540.30    234.32 o 
   3   7   5     1358.36     1253.21    257.48 o 
   5   7   5     4937.27     4813.46    456.76 o 
   7   7   5     5938.68     5670.90    401.03 o 
   9   7   5     2967.98     2603.08    326.10 o 
  11   7   5       16.94     -388.57    259.05 o 
  13   7   5      757.39      443.96    366.92 o 
  15   7   5       56.20       -6.67    339.84 o 
  17   7   5     1573.02     1113.84    359.65 o 
  19   7   5      392.05      274.41    374.03 o 
  21   7   5      693.66     1710.25    525.98 o 
  23   7   5     2057.77     1969.61    560.80 o 
  25   7   5      631.89      958.72    579.49 o 
  27   7   5       34.71       52.59    559.94 o 
  29   7   5        0.43      825.53    632.13 o 
  31   7   5       24.34     -654.39    640.31 o 
 -34   8   5        3.10     -129.12    590.45 o 
 -32   8   5      263.03     -345.72    575.75 o 
 -30   8   5       31.00     -159.87    616.27 o 
 -28   8   5      642.19      863.81    534.55 o 
 -26   8   5      204.33     -327.65    491.47 o 
 -24   8   5     1165.52      350.18    473.95 o 
 -22   8   5      177.70      -11.44    437.90 o 
 -20   8   5     4292.77     4224.69    613.90 o 
 -18   8   5      678.29      904.01    650.19 o 
 -16   8   5     2440.65     2949.05    390.55 o 
 -14   8   5       18.35      102.23    289.55 o 
 -12   8   5      200.41      391.28    341.43 o 
 -10   8   5     1228.70     1138.86    371.48 o 
  -8   8   5      123.95      342.37    292.46 o 
  -6   8   5      626.00      562.77    349.10 o 
  -4   8   5     1200.97     1050.29    351.48 o 
  -2   8   5     3005.15     3068.79    398.14 o 
   0   8   5     9766.55    10475.65    718.02 o 
   2   8   5     5325.51     4980.12    504.52 o 
   4   8   5     2008.14     2059.84    373.01 o 
   6   8   5      304.46      -39.53    374.52 o 
   8   8   5       53.77     -386.90    278.37 o 
  10   8   5     3507.67     2540.96    533.44 o 
  12   8   5      270.58       68.36    317.35 o 
  14   8   5        4.69      223.46    343.64 o 
  16   8   5      280.91      425.53    435.80 o 
  18   8   5      618.04     -191.64    469.48 o 
  20   8   5       74.71      140.89    491.20 o 
  22   8   5      398.68      519.77    546.11 o 
  24   8   5      494.08     1713.51    637.73 o 
  26   8   5      177.30      610.19    599.75 o 
  28   8   5       96.40       57.48    645.66 o 
 -33   9   5       80.72     -225.48    624.69 o 
 -31   9   5       37.71      516.20    642.24 o 
 -29   9   5      480.33      590.70    591.03 o 
 -27   9   5     1309.56     1054.09    569.82 o 
 -25   9   5       13.83      319.48    582.32 o 
 -23   9   5      215.22      299.64    521.96 o 
 -21   9   5      637.32      119.90    479.03 o 
 -19   9   5       22.19       70.11    585.55 o 
 -17   9   5      694.73     1295.27    665.30 o 
 -15   9   5     3743.68     5307.95    790.35 o 
 -13   9   5      152.45     -287.06    399.14 o 
 -11   9   5       24.05      133.76    350.87 o 
  -9   9   5       47.25      525.04    369.18 o 
  -7   9   5      854.31      296.49    377.04 o 
  -5   9   5     3889.31     3758.69    654.88 o 
  -3   9   5     2653.28     2434.27    385.96 o 
  -1   9   5     1881.66     2218.35    394.54 o 
   1   9   5     1155.23      881.61    363.96 o 
   3   9   5      212.33      314.78    492.52 o 
   5   9   5      144.60     -265.07    414.79 o 
   7   9   5     3934.25     3305.77    397.46 o 
   9   9   5      837.95     1052.40    394.75 o 
  11   9   5        1.38      216.54    324.33 o 
  13   9   5        4.63      403.05    434.02 o 
  15   9   5     1370.53     1535.65    491.87 o 
  17   9   5      471.67     1086.23    496.64 o 
  19   9   5      483.17      742.18    534.00 o 
  21   9   5      797.60     1774.96    576.39 o 
  23   9   5     1159.49     1308.63    601.25 o 
  25   9   5      365.54      800.73    616.71 o 
 -28  10   5      179.78      521.79    861.11 o 
 -26  10   5       67.87     -517.27    791.64 o 
 -24  10   5      218.30     1480.14    806.77 o 
 -22  10   5        4.00    -1060.98    707.32 o 
 -20  10   5       73.66      374.95    744.14 o 
 -18  10   5      381.47      101.81    667.62 o 
 -16  10   5      344.20      524.71    629.31 o 
 -14  10   5      454.36     1121.94    702.49 o 
 -12  10   5      139.77      -90.15    615.48 o 
 -10  10   5     1422.10     1264.22    651.11 o 
  -8  10   5     1861.45     1087.73    631.66 o 
  -6  10   5      771.37     1106.98    466.80 o 
  -4  10   5      242.82      654.15    380.68 o 
  -2  10   5     2242.17     2729.54    426.69 o 
   0  10   5       55.45      106.67    384.58 o 
   2  10   5      402.95      456.41    367.04 o 
   4  10   5      284.02      440.87    457.58 o 
   6  10   5     1338.27     1304.01    380.25 o 
   8  10   5     1919.25     1175.67    458.50 o 
  10  10   5      398.55      131.75    608.04 o 
  12  10   5       35.51      -89.50    457.53 o 
  14  10   5      949.52     1072.79    502.19 o 
  16  10   5      924.14     1441.06    543.67 o 
  18  10   5      363.73      199.68    838.69 o 
  20  10   5       43.89      374.87    572.31 o 
  22  10   5      182.89     1624.11    662.30 o 
 -25  11   5       83.11     1249.44    887.69 o 
 -23  11   5       86.97       77.96    799.53 o 
 -21  11   5      111.53     -841.37    853.20 o 
 -19  11   5       28.50      962.62    779.59 o 
 -17  11   5      150.69     -821.19    719.65 o 
 -15  11   5      601.89     2052.78    912.85 o 
 -13  11   5      221.00     -413.16    745.57 o 
 -11  11   5       11.80      553.04    730.28 o 
  -9  11   5      413.24      581.18    718.11 o 
  -7  11   5     1271.93       90.84    684.60 o 
  -5  11   5     1534.29     1608.50    740.34 o 
  -3  11   5      411.57      209.69    643.48 o 
  -1  11   5       21.59      295.84    721.90 o 
   1  11   5      678.35      488.07    409.43 o 
   3  11   5      211.70      394.50    492.85 o 
   5  11   5      144.30      275.84    502.11 o 
   7  11   5        1.64      280.58    719.44 o 
   9  11   5       29.79      914.38    610.16 o 
  11  11   5      149.93     1115.73    636.31 o 
  13  11   5      258.22     -187.91    489.46 o 
  15  11   5      289.47     1472.54    738.53 o 
  17  11   5       10.87     -330.79    552.03 o 
 -18  12   5       47.87      730.61   1700.98 o 
 -16  12   5        1.67      469.26    815.15 o 
 -14  12   5        2.20      -30.62    784.97 o 
 -12  12   5      766.68     -349.80    784.51 o 
 -10  12   5      104.68    -1127.36    751.57 o 
  -8  12   5      178.38      134.30    770.20 o 
  -6  12   5      225.31     -985.36    656.91 o 
  -4  12   5       38.08     -205.60   1292.46 o 
  -2  12   5       50.67     1681.10   1655.79 o 
   0  12   5     1934.30      701.36   1590.72 o 
   2  12   5      310.10     -771.32   1127.96 o 
   4  12   5      102.43     1337.65   1514.80 o 
   6  12   5      135.36     -506.14   1449.72 o 
   8  12   5       57.27       54.23   1503.95 o 
  10  12   5      224.25      564.96    683.57 o 
  12  12   5      169.32      426.86    684.87 o 
  -7  13   5        6.87      -15.49    793.16 o 
  -5  13   5       44.16     -379.60   1811.25 o 
  -3  13   5        3.53      141.00   1738.94 o 
  -1  13   5      403.84    -2348.12   1565.41 o 
 -44   0   6       55.21     -115.69    990.58 o 
 -42   0   6       21.87     -321.76    965.28 o 
 -40   0   6        0.32      -54.23    900.20 o 
 -38   0   6      690.25      824.28    867.66 o 
 -36   0   6      131.37      365.14    773.67 o 
 -34   0   6     3920.18     4208.17    929.12 o 
 -32   0   6     1612.92     1644.95    777.28 o 
 -30   0   6       75.32      108.21    388.25 o 
 -28   0   6     1693.52     1594.57    404.57 o 
 -26   0   6     2072.91     2905.88    556.75 o 
 -24   0   6     7308.85     8887.17    735.81 o 
 -22   0   6    10525.37    11157.62    687.80 o 
 -20   0   6    41727.30    36648.50   2019.69 o 
 -18   0   6    28853.65    24625.05   1373.19 o 
 -16   0   6    29325.82    25287.31   1406.86 o 
 -14   0   6     9324.55     8257.41    503.05 o 
 -12   0   6    17845.47    16816.12   1178.20 o 
 -10   0   6    60134.50    55092.78   2984.42 o 
  -8   0   6    49692.58    46808.93   2540.50 o 
  -6   0   6    25991.48    22633.38   1244.41 o 
  -4   0   6    12017.06    11885.80    676.36 o 
  -2   0   6     8208.61     8153.80    618.68 o 
   0   0   6     2028.80     2438.38    222.57 o 
   2   0   6    20741.72    19614.07   1200.94 o 
   4   0   6    61824.17    60772.72   3279.09 o 
   6   0   6    26991.94    25491.69   1422.26 o 
   8   0   6    99843.21    94149.68   5073.44 o 
  10   0   6    21685.59    18482.76   1083.69 o 
  12   0   6     3174.46     3109.42    353.46 o 
  14   0   6     2192.55     2439.92    348.42 o 
  16   0   6     1179.70     1224.43    339.72 o 
  18   0   6        0.83      -95.32    323.63 o 
  20   0   6     2108.55     2171.49    421.85 o 
  22   0   6    15663.04    14733.19   1013.92 o 
  24   0   6     1551.63     1121.80    449.13 o 
  26   0   6       22.98      104.82    437.29 o 
  28   0   6      826.55      532.92    464.38 o 
  30   0   6     1231.39     1436.54    605.27 o 
  32   0   6     1272.00     1110.81   1108.08 o 
  34   0   6      960.65      343.45    892.97 o 
  36   0   6      288.16     1250.88    939.97 o 
 -43   1   6       43.76     -776.06    620.43 o 
 -41   1   6        1.40      -38.61    603.61 o 
 -39   1   6        0.62     1284.82    657.43 o 
 -37   1   6      115.74      966.78    606.94 o 
 -35   1   6     1646.19     1505.46    625.82 o 
 -33   1   6     3147.88     2666.59    465.12 o 
 -31   1   6     1562.40     1517.52    390.56 o 
 -29   1   6       46.74      459.65    605.13 o 
 -27   1   6     2806.51     3027.64    426.45 o 
 -25   1   6     2628.08     2887.82    259.24 o 
 -23   1   6       26.47       -8.24    170.70 o 
 -21   1   6        3.18     -178.63    141.84 o 
 -19   1   6    13688.05    13944.98    578.85 o 
 -17   1   6     6115.33     6041.35    282.59 o 
 -15   1   6       69.26      -27.16     95.29 o 
 -13   1   6      966.96     1208.22    140.50 o 
 -11   1   6    28604.38    25179.64   1054.95 o 
  -9   1   6      612.52      532.69     93.04 o 
  -7   1   6     4546.80     4615.28    218.28 o 
  -5   1   6     2014.23     2169.56    151.50 o 
  -3   1   6    30956.61    32518.11   1252.52 o 
  -1   1   6      505.60      550.55     99.02 o 
   1   1   6      306.32      156.65    103.70 o 
   3   1   6     7762.89     7796.93    348.43 o 
   5   1   6      884.70      876.39    136.44 o 
   7   1   6     1557.55     1658.50    217.59 o 
   9   1   6      948.49      918.22    170.03 o 
  11   1   6     3806.28     4261.50    278.31 o 
  13   1   6    10038.22    10034.07    487.76 o 
  15   1   6     2084.34     2320.48    255.42 o 
  17   1   6      490.72      107.08    266.77 o 
  19   1   6     1485.01     1460.92    271.97 o 
  21   1   6     3165.81     3230.24    335.14 o 
  23   1   6     4390.98     4048.59    371.30 o 
  25   1   6      815.15      641.28    315.21 o 
  27   1   6      392.48      582.06    357.19 o 
  29   1   6      212.56     -144.84    413.67 o 
  31   1   6        0.06     -677.54    475.82 o 
  33   1   6       11.70      131.39    510.72 o 
  35   1   6        4.51      117.62    540.70 o 
 -44   2   6        3.04      811.49    697.20 o 
 -42   2   6      229.44      -92.31   1480.45 o 
 -40   2   6       77.79      -18.69    626.99 o 
 -38   2   6        0.65     -487.41    410.22 o 
 -36   2   6       15.76      -98.68    416.69 o 
 -34   2   6      632.92      444.41    420.71 o 
 -32   2   6     1366.63     1283.02    408.52 o 
 -30   2   6       43.99      139.57    323.37 o 
 -28   2   6     1934.21     1104.84    302.75 o 
 -26   2   6     3717.66     3515.23    357.56 o 
 -24   2   6      806.53     1323.28    269.81 o 
 -22   2   6     5947.48     6476.50    639.75 o 
 -20   2   6    13133.63    11780.06    559.28 o 
 -18   2   6     8479.42     7703.97    384.58 o 
 -16   2   6     1190.50     1079.76    145.64 o 
 -14   2   6     7431.10     6995.99    313.29 o 
 -12   2   6      683.36      686.93    123.24 o 
 -10   2   6    18188.22    16892.58    742.78 o 
  -8   2   6      855.38      859.65    104.25 o 
  -6   2   6     5686.04     5744.86    321.44 o 
  -4   2   6    26367.68    29409.02   1266.62 o 
  -2   2   6    50709.22    57796.06   2383.95 o 
   0   2   6     6589.34     7467.36    330.85 o 
   2   2   6    32118.53    29739.55   1157.72 o 
   4   2   6    16054.54    14276.78    652.99 o 
   6   2   6    81437.69    77954.88   2983.71 o 
   8   2   6    15478.52    12422.07    540.23 o 
  10   2   6    11921.79    10231.88    473.40 o 
  12   2   6      136.87      -30.88    170.17 o 
  14   2   6     1278.76     1061.53    212.58 o 
  16   2   6       26.18      186.32    217.55 o 
  18   2   6      272.57      221.54    232.51 o 
  20   2   6      362.45      244.45    266.09 o 
  22   2   6       20.35     -224.36    287.27 o 
  24   2   6      572.61      522.01    341.05 o 
  26   2   6        2.30      -51.49    388.08 o 
  28   2   6      107.84     -305.34    397.75 o 
  30   2   6      842.42      397.06    459.02 o 
  32   2   6      391.86      376.29    456.47 o 
  34   2   6      366.37      100.72    521.38 o 
 -43   3   6       25.72     -946.30    630.87 o 
 -41   3   6        8.62      -91.03    515.22 o 
 -39   3   6      193.99      382.95    503.70 o 
 -37   3   6       22.22       85.25    602.10 o 
 -35   3   6      463.64      701.51    442.49 o 
 -33   3   6      110.51     -457.62    395.91 o 
 -31   3   6     1550.40     1225.00    394.53 o 
 -29   3   6     1768.57     2254.83    357.44 o 
 -27   3   6     1442.59     2079.63    343.23 o 
 -25   3   6     6001.10     5821.53    452.87 o 
 -23   3   6      312.17       83.72    248.99 o 
 -21   3   6     9355.69     9577.19    597.48 o 
 -19   3   6     3532.71     4061.38    400.84 o 
 -17   3   6     1602.75     1415.90    227.63 o 
 -15   3   6     2822.84     2881.34    265.16 o 
 -13   3   6    15789.44    13246.47    604.88 o 
 -11   3   6    48475.23    41088.23   2258.21 o 
  -9   3   6     3846.90     3895.46    284.70 o 
  -7   3   6     7746.64     8613.79    374.79 o 
  -5   3   6    19339.09    20974.56    829.58 o 
  -3   3   6      958.15      848.64    120.17 o 
  -1   3   6    18240.02    18658.69    832.20 o 
   1   3   6   107847.88   110176.60   4618.71 o 
   3   3   6      202.21      -49.95    147.61 o 
   5   3   6     5048.19     5608.18    294.93 o 
   7   3   6     5786.14     5275.11    307.19 o 
   9   3   6       94.22       79.68    186.45 o 
  11   3   6      375.47      227.15    169.50 o 
  13   3   6    18451.95    18738.12    879.71 o 
  15   3   6    11093.94    11046.26    606.14 o 
  17   3   6     4459.25     4314.64    381.34 o 
  19   3   6      773.71      683.80    300.51 o 
  21   3   6       41.34     -212.66    287.66 o 
  23   3   6    10282.30    11574.75    803.99 o 
  25   3   6      274.80     1470.56    429.33 o 
  27   3   6       53.18      323.92    408.41 o 
  29   3   6       38.83     -443.67    415.44 o 
  31   3   6       18.09     -663.12    442.08 o 
  33   3   6       21.77     -170.94    489.43 o 
  35   3   6       32.64     -173.17    528.09 o 
 -42   4   6       38.09      -55.78    544.14 o 
 -40   4   6       13.91     -703.50    499.16 o 
 -38   4   6       30.49     -384.81    564.48 o 
 -36   4   6       94.70     -461.16    474.68 o 
 -34   4   6      135.18     -225.84    436.96 o 
 -32   4   6       12.48     -227.78    360.25 o 
 -30   4   6      504.95      777.72    468.07 o 
 -28   4   6       52.32     -229.08    307.82 o 
 -26   4   6     1589.15     2211.74    349.65 o 
 -24   4   6    10847.26    13142.45    895.58 o 
 -22   4   6       92.27     -283.00    219.98 o 
 -20   4   6      987.57      979.38    303.67 o 
 -18   4   6      448.27      469.32    233.82 o 
 -16   4   6     1561.44     1592.13    255.29 o 
 -14   4   6     2748.49     2690.00    277.93 o 
 -12   4   6      277.61      262.54    157.94 o 
 -10   4   6     6081.96     6626.71    363.03 o 
  -8   4   6     3775.90     4098.91    271.79 o 
  -6   4   6        2.27       86.45    134.95 o 
  -4   4   6     2115.98     2234.63    171.68 o 
  -2   4   6    21122.99    22466.32    999.42 o 
   0   4   6    22842.24    21962.08    981.36 o 
   2   4   6    17525.71    15852.12    733.09 o 
   4   4   6       21.12       59.91    180.67 o 
   6   4   6     8094.84     9342.34    593.68 o 
   8   4   6    20751.38    16988.87   1035.24 o 
  10   4   6     2665.21     2910.56    309.86 o 
  12   4   6     1071.35      730.78    283.75 o 
  14   4   6      135.06     -285.40    248.69 o 
  16   4   6     1871.49     2250.69    350.16 o 
  18   4   6     3555.45     3745.40    550.60 o 
  20   4   6       43.07      -73.78    304.37 o 
  22   4   6      977.37      391.60    380.98 o 
  24   4   6      177.93     -128.51    379.68 o 
  26   4   6      260.13      114.53    418.53 o 
  28   4   6       21.52      649.36    569.30 o 
  30   4   6       37.73      238.50    553.13 o 
  32   4   6      225.58     1679.89    631.14 o 
  34   4   6       36.60     1004.81    610.14 o 
 -41   5   6        2.01     -245.33    689.16 o 
 -39   5   6        1.81     -499.93    501.19 o 
 -37   5   6       87.88     -114.27    478.43 o 
 -35   5   6       24.10     -400.61    634.67 o 
 -33   5   6      106.83       74.91    434.38 o 
 -31   5   6      100.98      275.69    374.70 o 
 -29   5   6     1611.73     2594.48    426.31 o 
 -27   5   6     9447.95     9802.03    675.26 o 
 -25   5   6     8988.55    10147.74    662.17 o 
 -23   5   6      868.69     1177.11    565.75 o 
 -21   5   6     1937.74     1744.17    394.55 o 
 -19   5   6      187.72      289.11    269.03 o 
 -17   5   6      457.25       72.81    244.57 o 
 -15   5   6     7774.93     7944.13    515.56 o 
 -13   5   6     7552.87     7312.37    471.30 o 
 -11   5   6      983.65      780.86    221.25 o 
  -9   5   6     6383.24     7048.17    418.85 o 
  -7   5   6      548.68      632.10    146.75 o 
  -5   5   6    19837.13    23325.74    918.65 o 
  -3   5   6     6443.49     6328.58    605.74 o 
  -1   5   6    54010.50    54723.33   2781.02 o 
   1   5   6    17610.54    17508.70    811.51 o 
   3   5   6     3234.68     3479.61    284.75 o 
   5   5   6      534.30      587.56    213.55 o 
   7   5   6      228.26       11.02    266.07 o 
   9   5   6     1751.50     2134.06    330.90 o 
  11   5   6     8324.21     7877.18    548.03 o 
  13   5   6     8496.33     8479.18    529.02 o 
  15   5   6    23010.27    21684.96   1268.69 o 
  17   5   6       50.95     -102.99    322.40 o 
  19   5   6       34.64     -459.32    345.27 o 
  21   5   6      454.72      326.30    397.63 o 
  23   5   6     1440.94     1613.13    479.55 o 
  25   5   6      175.93       43.16    423.62 o 
  27   5   6      670.53     1112.75    470.83 o 
  29   5   6      173.22      428.45    546.36 o 
  31   5   6       76.45     -625.82    558.42 o 
  33   5   6        0.31     1066.84    632.55 o 
 -40   6   6       82.05    -1284.00   2304.73 o 
 -38   6   6       75.69     -215.29    831.51 o 
 -36   6   6       24.94      128.70    566.20 o 
 -34   6   6       79.83     -263.85    424.33 o 
 -32   6   6       32.95       54.01    411.48 o 
 -30   6   6       23.53      -68.55    612.09 o 
 -28   6   6      988.36     1111.20    386.38 o 
 -26   6   6        2.78     -348.21    329.07 o 
 -24   6   6     2449.00     2163.99    757.68 o 
 -22   6   6        7.27       41.68    431.58 o 
 -20   6   6      680.96      418.35    305.38 o 
 -18   6   6     2037.01     1519.19    317.94 o 
 -16   6   6     7866.74     8826.12    571.02 o 
 -14   6   6      841.68     1035.21    266.03 o 
 -12   6   6       19.64      -56.70    228.77 o 
 -10   6   6     7165.88     7812.82    804.06 o 
  -8   6   6     9760.37    10891.75    763.08 o 
  -6   6   6     2157.11     2480.37    339.50 o 
  -4   6   6      136.16      159.40    199.96 o 
  -2   6   6     3996.45     4012.27    316.83 o 
   0   6   6     1970.25     1692.26    243.50 o 
   2   6   6      525.77      415.58    215.64 o 
   4   6   6     1038.15      892.19    239.35 o 
   6   6   6     5825.85     6538.13    423.96 o 
   8   6   6     4879.61     4733.53    372.78 o 
  10   6   6     1189.39      833.35    271.77 o 
  12   6   6      104.62     -359.43    291.18 o 
  14   6   6      892.30      911.71    308.49 o 
  16   6   6     3144.30     3466.50    396.79 o 
  18   6   6      376.72      537.80    353.54 o 
  20   6   6      238.72      234.97    483.73 o 
  22   6   6      129.59      427.71    395.95 o 
  24   6   6      314.36       53.03    421.22 o 
  26   6   6       23.03     -270.19    572.95 o 
  28   6   6       10.96     1139.70    616.65 o 
  30   6   6       56.11     -460.13    659.31 o 
 -37   7   6       58.24      402.41    614.92 o 
 -35   7   6       11.82      581.08    601.79 o 
 -33   7   6      359.22      315.26    529.22 o 
 -31   7   6      456.48      570.10    601.01 o 
 -29   7   6       10.32     -197.82    505.06 o 
 -27   7   6      121.27       57.40    375.15 o 
 -25   7   6      902.44      668.27    363.14 o 
 -23   7   6      700.83      707.52    543.06 o 
 -21   7   6      261.46      -33.69    350.14 o 
 -19   7   6      933.45     1059.73    336.65 o 
 -17   7   6     1555.00     2081.04    377.14 o 
 -15   7   6     3500.77     4308.21    396.61 o 
 -13   7   6     1452.41     1605.45    298.16 o 
 -11   7   6      977.75     1027.23    266.73 o 
  -9   7   6      814.48     1090.26    305.29 o 
  -7   7   6      285.17      302.94    275.27 o 
  -5   7   6     1184.96     1588.60    324.57 o 
  -3   7   6      864.54      -60.46    607.40 o 
  -1   7   6       30.43      469.09    237.78 o 
   1   7   6     6153.59     6644.66    467.80 o 
   3   7   6       20.22     -214.98    240.17 o 
   5   7   6      159.84      -38.77    237.15 o 
   7   7   6     3303.64     2919.86    326.57 o 
   9   7   6     2899.95     3067.86    350.89 o 
  11   7   6      765.78      953.50    377.19 o 
  13   7   6     6386.60     6967.93    714.24 o 
  15   7   6     1584.79     1061.38    360.20 o 
  17   7   6       64.43     -520.13    346.76 o 
  19   7   6       70.30      450.08    377.14 o 
  21   7   6       18.44      -69.12    525.86 o 
  23   7   6        1.84     -201.29    503.88 o 
  25   7   6        6.98     -338.48    582.30 o 
  27   7   6       15.00      345.08    580.41 o 
  29   7   6       71.56      536.13    661.33 o 
 -36   8   6       34.07      911.92    624.73 o 
 -34   8   6       27.62     -747.23    785.93 o 
 -32   8   6       87.17     -829.93    553.28 o 
 -30   8   6        5.28     -214.77    538.67 o 
 -28   8   6       47.30     -228.38    506.51 o 
 -26   8   6       11.78     -452.69    497.83 o 
 -24   8   6      389.45     -390.66    463.48 o 
 -22   8   6     1582.41     1947.54    424.74 o 
 -20   8   6     1755.65     1868.35    391.68 o 
 -18   8   6     2122.99     2233.76    386.14 o 
 -16   8   6      215.51      190.33    362.54 o 
 -14   8   6      720.67      270.47    349.32 o 
 -12   8   6      237.08       61.26    347.00 o 
 -10   8   6     1187.47     1792.32    555.38 o 
  -8   8   6     1929.47     1956.22    384.17 o 
  -6   8   6      257.59      209.05    310.99 o 
  -4   8   6      774.05      315.10    427.53 o 
  -2   8   6      136.61      -56.91    318.66 o 
   0   8   6     3964.71     3878.69    643.92 o 
   2   8   6     2441.53     2741.82    506.72 o 
   4   8   6     8955.04     8182.47    860.55 o 
   6   8   6     2785.70     2662.94    344.38 o 
   8   8   6    10863.50     9512.67    586.55 o 
  10   8   6       83.98       12.85    293.59 o 
  12   8   6       54.76     -281.52    350.56 o 
  14   8   6     3168.93     3602.18    438.92 o 
  16   8   6      419.11      562.05    383.73 o 
  18   8   6      174.57      297.09    480.01 o 
  20   8   6       55.99      463.41    928.66 o 
  22   8   6      740.80     1322.56    596.22 o 
  24   8   6       52.10     1043.29    610.29 o 
  26   8   6        1.36     -521.91    584.76 o 
 -33   9   6       61.06      -96.99    682.70 o 
 -31   9   6       31.04     -346.58    577.84 o 
 -29   9   6       74.55       30.29    567.87 o 
 -27   9   6      164.35       36.09    565.56 o 
 -25   9   6      329.07     -132.68    520.71 o 
 -23   9   6       25.78     -933.51    622.34 o 
 -21   9   6       21.27     -321.34    616.09 o 
 -19   9   6     2043.55     1668.56    685.38 o 
 -17   9   6      221.35      549.39    585.65 o 
 -15   9   6      217.73      -81.08    405.41 o 
 -13   9   6      656.41      701.00    431.94 o 
 -11   9   6     1644.39     1694.67    602.24 o 
  -9   9   6     1622.38     1189.54    428.63 o 
  -7   9   6      335.03      429.88    366.58 o 
  -5   9   6      240.23     -102.59    395.54 o 
  -3   9   6     1191.34      599.21    353.54 o 
  -1   9   6     2608.24     3142.96    430.37 o 
   1   9   6     1031.07      645.69    343.88 o 
   3   9   6     1419.50     1002.85    380.70 o 
   5   9   6      513.29      666.75    302.02 o 
   7   9   6     1954.16     1127.34    339.50 o 
   9   9   6      727.73     1179.96    388.42 o 
  11   9   6     1643.48     1662.65    376.14 o 
  13   9   6        3.26      658.58    467.76 o 
  15   9   6      368.44     1184.71    487.16 o 
  17   9   6      146.34     1206.54    519.05 o 
  19   9   6       28.03      -64.79    757.47 o 
  21   9   6      382.49      960.84    560.88 o 
  23   9   6      368.76      -26.31    601.79 o 
 -28  10   6       97.22     -756.85    788.43 o 
 -26  10   6       56.05      314.48   1180.38 o 
 -24  10   6      294.89     -565.95    700.17 o 
 -22  10   6       51.30      192.63    713.31 o 
 -20  10   6      696.16      786.91    696.24 o 
 -18  10   6      661.79      247.32   1010.47 o 
 -16  10   6      332.84       90.55    680.44 o 
 -14  10   6      315.05      258.49    860.43 o 
 -12  10   6      178.92     1249.10    678.63 o 
 -10  10   6      145.72      378.61    610.95 o 
  -8  10   6       27.10      230.66    405.14 o 
  -6  10   6       25.40     -153.40    369.00 o 
  -4  10   6      224.65     -113.83    390.41 o 
  -2  10   6      877.86      112.23    371.34 o 
   0  10   6       23.01     -104.99    364.02 o 
   2  10   6     2601.51     2635.43    441.70 o 
   4  10   6     1013.50      952.59    403.37 o 
   6  10   6     2251.98     2164.75    434.68 o 
   8  10   6      577.17      623.25    416.58 o 
  10  10   6        1.46     -682.81    845.20 o 
  12  10   6       62.71     -234.83    459.05 o 
  14  10   6      230.36      180.02    640.62 o 
  16  10   6        8.34      257.58    537.64 o 
  18  10   6      182.02      347.13    567.24 o 
  20  10   6      124.04      609.12    631.01 o 
 -25  11   6       81.01      193.08   1003.24 o 
 -23  11   6        9.58      504.72    843.88 o 
 -21  11   6      194.85     1281.62    847.41 o 
 -19  11   6      133.77     -446.38    744.00 o 
 -17  11   6        9.91     -295.41    829.70 o 
 -15  11   6       14.28     -407.93   1147.85 o 
 -13  11   6      557.47     -144.13    724.92 o 
 -11  11   6       36.71      275.53   1129.77 o 
  -9  11   6      325.83      648.60    677.92 o 
  -7  11   6       89.94       94.32    668.95 o 
  -5  11   6       49.63      -13.99    706.78 o 
  -3  11   6      420.61      493.85    611.49 o 
  -1  11   6      226.62     -195.64    379.50 o 
   1  11   6      247.00      152.50    495.73 o 
   3  11   6        0.46     -396.43    393.31 o 
   5  11   6      179.90     -352.91    685.44 o 
   7  11   6      486.20     -218.48    586.66 o 
   9  11   6      913.56     1241.97    972.51 o 
  11  11   6      263.70     -295.64    632.67 o 
  13  11   6      118.07     1051.59   1080.96 o 
  15  11   6      361.48     1208.56    581.01 o 
  17  11   6       57.28     1119.08    631.81 o 
 -18  12   6        0.21     -156.46   1854.63 o 
 -16  12   6      400.04     -107.03    771.60 o 
 -14  12   6      157.21      198.43    835.07 o 
 -12  12   6      485.19      799.25    838.30 o 
 -10  12   6       47.91     -338.77    742.68 o 
  -8  12   6      601.38      835.60   1149.65 o 
  -6  12   6        2.93     -367.02    746.92 o 
  -4  12   6      159.93     -318.63    696.15 o 
  -2  12   6     1237.09     -273.29    681.35 o 
   0  12   6       11.09    -2283.04   1522.03 o 
   2  12   6      942.79     1666.59   1063.45 o 
   4  12   6        7.29     1344.88   1493.10 o 
   6  12   6       74.43      -42.74    626.47 o 
   8  12   6       14.81      340.21    666.63 o 
  10  12   6      216.74      517.29    963.47 o 
 -43   1   7      126.11     -386.16   1563.60 o 
 -41   1   7      373.02      544.17    639.03 o 
 -39   1   7      433.29      466.78    570.39 o 
 -37   1   7      204.47      184.91    550.15 o 
 -35   1   7     3223.19     4662.96    822.47 o 
 -33   1   7     1513.13      916.99    379.19 o 
 -31   1   7      869.70      302.96    407.15 o 
 -29   1   7     6074.95     5661.57    731.11 o 
 -27   1   7     1202.92      698.11    295.02 o 
 -25   1   7      301.84      290.12    240.88 o 
 -23   1   7       44.43      -91.61    152.15 o 
 -21   1   7      796.83     1047.04    187.77 o 
 -19   1   7     2169.67     2183.38    171.30 o 
 -17   1   7     4291.66     4218.82    230.74 o 
 -15   1   7     6115.57     5226.47    260.04 o 
 -13   1   7    22080.72    19479.05    775.58 o 
 -11   1   7    53136.45    49104.93   1889.96 o 
  -9   1   7    35559.26    30939.21   1194.13 o 
  -7   1   7    18665.02    18645.79    791.67 o 
  -5   1   7     3282.34     3607.91    195.46 o 
  -3   1   7    16706.51    17522.74    694.23 o 
  -1   1   7      454.33      454.29    109.86 o 
   1   1   7     1905.14     2228.19    182.02 o 
   3   1   7     4121.80     4297.13    240.08 o 
   5   1   7     9352.17     8510.93    396.46 o 
   7   1   7    56734.84    53173.70   2051.76 o 
   9   1   7      495.47      267.93    167.38 o 
  11   1   7     2021.54     2098.91    227.66 o 
  13   1   7    19382.96    18207.62    779.44 o 
  15   1   7    15566.00    15274.96    678.45 o 
  17   1   7     6024.04     6603.75    481.27 o 
  19   1   7     3122.70     3123.73    332.98 o 
  21   1   7        3.62      -98.99    266.04 o 
  23   1   7      434.97      483.74    303.98 o 
  25   1   7       13.68     -592.17    394.78 o 
  27   1   7       81.71      -16.27    382.31 o 
  29   1   7     1629.14     1817.87    480.75 o 
  31   1   7     1198.64     1001.69    520.50 o 
  33   1   7      279.37       79.34    533.74 o 
  35   1   7       96.17     -758.41    652.85 o 
 -44   2   7      167.19       79.64    756.14 o 
 -42   2   7      170.27     -370.06    735.71 o 
 -40   2   7      222.55      886.23    636.52 o 
 -38   2   7        5.15      332.59    596.21 o 
 -36   2   7      473.27      637.99    555.14 o 
 -34   2   7      444.04      397.40    401.41 o 
 -32   2   7      786.09      857.18    379.11 o 
 -30   2   7       38.36       86.90    347.64 o 
 -28   2   7     1671.61     1342.14    316.05 o 
 -26   2   7     2661.43     3211.54    339.15 o 
 -24   2   7      349.12      172.58    222.37 o 
 -22   2   7     2012.14     2192.15    277.25 o 
 -20   2   7     4152.91     4162.70    325.70 o 
 -18   2   7     5781.97     6029.48    376.23 o 
 -16   2   7       89.92      -59.26     96.16 o 
 -14   2   7      105.40       79.29    103.00 o 
 -12   2   7     7076.72     7225.01    320.92 o 
 -10   2   7      283.36      384.42    103.99 o 
  -8   2   7     7139.13     8042.69    352.50 o 
  -6   2   7     5888.09     5742.06    308.82 o 
  -4   2   7     8610.68     9133.70    421.90 o 
  -2   2   7    44350.40    47366.07   1817.31 o 
   0   2   7      156.70      102.43    130.69 o 
   2   2   7     1842.63     1903.77    180.81 o 
   4   2   7       62.63       93.49    177.58 o 
   6   2   7    11546.82    10968.09    482.86 o 
   8   2   7     3459.92     3622.66    251.63 o 
  10   2   7     2296.05     2306.94    285.21 o 
  12   2   7      422.92      297.92    188.73 o 
  14   2   7      897.04      944.39    220.15 o 
  16   2   7     2173.41     2705.63    287.32 o 
  18   2   7      694.51      656.02    288.78 o 
  20   2   7     1689.38     1683.80    338.62 o 
  22   2   7     3204.72     3884.69    426.98 o 
  24   2   7     2407.19     2663.67    410.49 o 
  26   2   7      399.99      658.84    429.97 o 
  28   2   7        5.49     -108.15    421.56 o 
  30   2   7       79.22      610.48    477.10 o 
  32   2   7       88.85      388.83    449.09 o 
  34   2   7        2.74      195.99    566.62 o 
 -43   3   7       71.90      -73.04    679.48 o 
 -41   3   7      467.87     -955.71    637.14 o 
 -39   3   7       40.78      594.24    489.46 o 
 -37   3   7      375.57     -408.04    439.64 o 
 -35   3   7      127.19     -400.11    411.40 o 
 -33   3   7       42.00      541.29    405.50 o 
 -31   3   7      523.81      356.25    369.74 o 
 -29   3   7        1.93     -424.32    282.88 o 
 -27   3   7        1.35        2.43    277.93 o 
 -25   3   7     3625.11     3457.09    362.06 o 
 -23   3   7     7276.20     6855.24    475.92 o 
 -21   3   7      544.04      367.72    222.06 o 
 -19   3   7     1129.75     1425.40    306.31 o 
 -17   3   7       55.21      -10.87    229.61 o 
 -15   3   7     9279.26     9338.00    454.05 o 
 -13   3   7    10662.36    10007.11    476.74 o 
 -11   3   7     1224.34     1152.38    171.40 o 
  -9   3   7     2017.41     1820.66    203.45 o 
  -7   3   7    27826.54    28318.76   1103.84 o 
  -5   3   7     1009.99     1410.72    211.53 o 
  -3   3   7    10723.96    11123.38    525.96 o 
  -1   3   7     3444.40     3302.66    254.53 o 
   1   3   7     4813.15     4743.93    274.23 o 
   3   3   7     2655.57     2802.89    194.88 o 
   5   3   7    13717.44    12987.00    620.30 o 
   7   3   7      680.49      452.69    144.03 o 
   9   3   7     4537.87     4690.45    407.66 o 
  11   3   7       19.93     -318.35    212.23 o 
  13   3   7     1674.14     1700.13    293.29 o 
  15   3   7     1274.84     1288.06    303.79 o 
  17   3   7     1152.03     1222.88    331.97 o 
  19   3   7      799.93      736.32    320.90 o 
  21   3   7       63.68      236.64    324.12 o 
  23   3   7      256.02       91.22    336.35 o 
  25   3   7     1856.28     1727.15    458.01 o 
  27   3   7      309.23      168.99    438.18 o 
  29   3   7      960.94      217.67    610.53 o 
  31   3   7      140.21       86.42    476.47 o 
  33   3   7      133.71      948.67    535.75 o 
 -42   4   7      252.89     -449.59    532.57 o 
 -40   4   7        6.72      -89.11    512.24 o 
 -38   4   7      112.55     -439.52    497.70 o 
 -36   4   7      229.83      -46.32    649.16 o 
 -34   4   7      287.88      214.45    420.60 o 
 -32   4   7       92.94      379.75    459.72 o 
 -30   4   7      371.94     1056.92    370.11 o 
 -28   4   7     1269.08     1677.17    357.24 o 
 -26   4   7      798.74      336.73    317.79 o 
 -24   4   7     1974.91     1507.28    315.10 o 
 -22   4   7       33.80      350.80    335.95 o 
 -20   4   7     1213.12     1162.30    263.33 o 
 -18   4   7     6848.87     6672.15    596.96 o 
 -16   4   7    18977.22    17953.50    913.59 o 
 -14   4   7     2539.55     2421.25    268.57 o 
 -12   4   7        1.19      -34.06    162.66 o 
 -10   4   7     3186.03     3642.58    261.57 o 
  -8   4   7     4911.54     5600.76    288.77 o 
  -6   4   7     8180.81     9294.59    416.90 o 
  -4   4   7    67948.29    72645.63   2759.51 o 
  -2   4   7    51796.42    54393.44   2319.03 o 
   0   4   7     4157.17     4062.96    297.59 o 
   2   4   7     5445.17     5258.12    353.86 o 
   4   4   7      284.63      -69.89    190.26 o 
   6   4   7     8435.90     8267.57    519.84 o 
   8   4   7     3277.36     3298.02    908.58 o 
  10   4   7     2342.46     2378.51    287.82 o 
  12   4   7       85.29     -274.55    241.78 o 
  14   4   7     2645.42     3097.13    357.80 o 
  16   4   7      220.35      399.80    290.62 o 
  18   4   7     2778.76     3371.34    389.14 o 
  20   4   7     1391.35     1747.43    402.87 o 
  22   4   7     8584.99    10907.77   1454.31 o 
  24   4   7     4541.15     5496.64    582.08 o 
  26   4   7     1793.57     2059.72    499.59 o 
  28   4   7       58.32     -712.49    618.88 o 
  30   4   7       14.04     -685.41    456.94 o 
  32   4   7       27.33     -747.13    498.08 o 
 -41   5   7        0.24     -234.81    551.73 o 
 -39   5   7       70.22      215.62    782.56 o 
 -37   5   7       36.51      -56.56    534.83 o 
 -35   5   7      196.05     -527.98    420.78 o 
 -33   5   7        3.01      -54.10    385.47 o 
 -31   5   7      466.04      650.24    464.04 o 
 -29   5   7      825.83     1022.79    369.97 o 
 -27   5   7      384.49      490.08    335.27 o 
 -25   5   7     3214.62     3021.93    407.02 o 
 -23   5   7     1202.69     1363.24    417.88 o 
 -21   5   7      432.48      458.65    297.27 o 
 -19   5   7     2590.21     2770.28    339.68 o 
 -17   5   7      162.06     -249.86    247.49 o 
 -15   5   7       52.14     -149.53    216.02 o 
 -13   5   7      319.89      191.24    232.39 o 
 -11   5   7     1516.57     2080.56    245.50 o 
  -9   5   7       55.09      187.28    190.88 o 
  -7   5   7     6597.30     7965.09    439.18 o 
  -5   5   7     4705.13     5165.97    287.49 o 
  -3   5   7     4104.05     4891.92    515.58 o 
  -1   5   7     7498.69     7872.39    444.33 o 
   1   5   7     1793.89     1643.91    239.77 o 
   3   5   7     1866.52     1476.05    287.00 o 
   5   5   7       72.63     -306.58    212.07 o 
   7   5   7     4801.31     4297.63    355.21 o 
   9   5   7      825.74      136.87    303.21 o 
  11   5   7     1124.61      544.15    268.86 o 
  13   5   7    10608.48    10664.97    684.41 o 
  15   5   7     3120.75     3770.89    480.55 o 
  17   5   7       17.97     -498.87    332.58 o 
  19   5   7        4.97      417.31    375.32 o 
  21   5   7      272.56       79.32    393.81 o 
  23   5   7      224.05      -25.10    422.59 o 
  25   5   7      275.38      606.41    453.63 o 
  27   5   7      260.91     -276.71    451.38 o 
  29   5   7       99.23      709.83    502.63 o 
  31   5   7        1.22     -506.05    636.54 o 
 -40   6   7      410.81     -254.47    734.82 o 
 -38   6   7       28.69      449.60    714.71 o 
 -36   6   7       72.94     -377.08    480.44 o 
 -34   6   7       30.32      370.49    444.73 o 
 -32   6   7     1600.10     2194.76    621.49 o 
 -30   6   7      451.35      989.67    477.21 o 
 -28   6   7     1332.37     1540.25    395.34 o 
 -26   6   7     1625.55     1755.03    436.76 o 
 -24   6   7      567.46      522.31    608.87 o 
 -22   6   7      280.28      -91.50    325.16 o 
 -20   6   7      819.23      721.17    321.42 o 
 -18   6   7     1654.78     1788.51    318.32 o 
 -16   6   7     2001.19     2087.41    378.79 o 
 -14   6   7       41.70      -14.94    257.04 o 
 -12   6   7     1124.29      906.32    256.70 o 
 -10   6   7     3633.36     4198.20    377.88 o 
  -8   6   7     2825.46     3253.06    340.83 o 
  -6   6   7    19943.20    20245.26   1617.39 o 
  -4   6   7     6345.73     6442.38    560.96 o 
  -2   6   7     1342.41     1986.72    255.90 o 
   0   6   7     5194.30     5289.96    382.41 o 
   2   6   7    10805.81    10206.99    626.27 o 
   4   6   7      138.79     -206.53    222.26 o 
   6   6   7      320.35      218.57    244.73 o 
   8   6   7        5.86     -257.75    239.53 o 
  10   6   7        5.08      -47.95    316.41 o 
  12   6   7     4019.18     4073.39    585.93 o 
  14   6   7     7532.88     6977.86    503.90 o 
  16   6   7      231.97      310.52    339.51 o 
  18   6   7      795.95      665.61    384.27 o 
  20   6   7     1062.82      727.59    397.03 o 
  22   6   7     1707.60     2343.67    481.78 o 
  24   6   7     1983.65     1517.53    837.00 o 
  26   6   7       99.92     -288.86    565.41 o 
  28   6   7       30.62       90.86    672.44 o 
  30   6   7      222.08      -39.71    638.61 o 
 -37   7   7       45.04     -886.98    591.32 o 
 -35   7   7       66.58     -180.11    608.01 o 
 -33   7   7      151.14     -386.61    535.19 o 
 -31   7   7      121.49      240.80    543.36 o 
 -29   7   7      144.77     -233.94    375.07 o 
 -27   7   7       46.03      291.14    360.61 o 
 -25   7   7      138.45      470.09    472.15 o 
 -23   7   7       75.88      490.56    365.61 o 
 -21   7   7      226.43      161.12    348.56 o 
 -19   7   7     2636.60     2610.08    519.21 o 
 -17   7   7      334.53     -254.97    290.33 o 
 -15   7   7      547.75      223.03    286.89 o 
 -13   7   7     7698.14     7123.40   1102.11 o 
 -11   7   7     1028.15     1216.78    602.82 o 
  -9   7   7     2713.58     2968.70    375.70 o 
  -7   7   7     1216.46     1527.92    335.06 o 
  -5   7   7       19.79      171.62    401.80 o 
  -3   7   7     3971.69     3721.81    407.17 o 
  -1   7   7     1823.23     2133.45    352.81 o 
   1   7   7      715.29      926.96    268.33 o 
   3   7   7     1041.11      943.47    269.74 o 
   5   7   7     7068.65     6708.94    463.35 o 
   7   7   7     4377.00     3682.66    438.76 o 
   9   7   7       78.34      -91.62    277.72 o 
  11   7   7        7.64     -451.16    356.29 o 
  13   7   7     1807.98     2146.12    507.54 o 
  15   7   7     3284.38     3723.94    466.57 o 
  17   7   7     1190.86     1649.25    417.30 o 
  19   7   7     1086.56     1236.30    432.99 o 
  21   7   7       38.34      252.88    425.43 o 
  23   7   7       47.66      426.18    548.42 o 
  25   7   7      119.75      517.97    604.07 o 
  27   7   7       23.77      779.91    619.88 o 
 -36   8   7      100.56     -459.54    677.35 o 
 -34   8   7      139.03      345.18    630.90 o 
 -32   8   7       10.82     -834.35    556.23 o 
 -30   8   7      199.52      404.92    591.71 o 
 -28   8   7      141.98     -645.90    518.26 o 
 -26   8   7      104.10     -177.03    558.97 o 
 -24   8   7      892.22      542.33    491.15 o 
 -22   8   7      538.55      626.98    379.97 o 
 -20   8   7       96.82     -196.84    390.75 o 
 -18   8   7      101.89       69.93    367.21 o 
 -16   8   7       27.73     -514.90    343.27 o 
 -14   8   7     2969.38     3259.04    469.64 o 
 -12   8   7       68.03     -420.92    337.91 o 
 -10   8   7     3139.42     3082.18    446.52 o 
  -8   8   7      831.96      956.50    385.06 o 
  -6   8   7     1187.74     1100.79    349.81 o 
  -4   8   7     3105.75     3359.82    423.38 o 
  -2   8   7      378.92      323.08    334.54 o 
   0   8   7        5.60     -474.77    403.37 o 
   2   8   7     6549.56     5786.47    705.86 o 
   4   8   7     1974.31     1831.94    322.98 o 
   6   8   7       94.17       -0.73    291.60 o 
   8   8   7     2495.15     2338.18    458.33 o 
  10   8   7      558.75      950.41    329.92 o 
  12   8   7       83.93     -222.93    394.44 o 
  14   8   7      885.44      667.23    422.15 o 
  16   8   7      403.96      542.17    397.00 o 
  18   8   7      627.85     1246.72    520.91 o 
  20   8   7      119.02      733.11    551.12 o 
  22   8   7      228.27       22.27    695.20 o 
  24   8   7        2.99      624.78    596.89 o 
  26   8   7       29.39      823.08    701.87 o 
 -33   9   7        8.91     -659.56    621.49 o 
 -31   9   7       28.59     -578.72    607.28 o 
 -29   9   7      340.36     -315.53    595.92 o 
 -27   9   7     1471.73     1137.80   1693.75 o 
 -25   9   7       15.59      630.62    674.77 o 
 -23   9   7      155.93      335.28    668.44 o 
 -21   9   7      118.34     1052.88    667.72 o 
 -19   9   7      869.46     1184.55    454.36 o 
 -17   9   7      155.47      272.81    420.66 o 
 -15   9   7      628.59      491.44    413.44 o 
 -13   9   7     1713.24     1882.46    445.92 o 
 -11   9   7     2624.07     2909.19    450.88 o 
  -9   9   7     1755.38     2648.62    727.39 o 
  -7   9   7      659.00     1132.18    403.63 o 
  -5   9   7      547.14      308.31    360.73 o 
  -3   9   7        1.31       47.65    346.21 o 
  -1   9   7      158.54      158.93    350.74 o 
   1   9   7     1326.13     1179.41    387.15 o 
   3   9   7      871.36      174.76    413.80 o 
   5   9   7     1202.07      486.01    382.85 o 
   7   9   7      750.18      421.79    327.27 o 
   9   9   7       31.22      161.49    321.78 o 
  11   9   7      988.97      714.04    368.55 o 
  13   9   7      819.02     1234.71    495.47 o 
  15   9   7     2931.86     2847.02    567.97 o 
  17   9   7      352.17     1062.68    529.62 o 
  19   9   7       51.23      328.34    553.69 o 
  21   9   7        0.80      795.82    582.96 o 
  23   9   7      130.19     -147.58    613.06 o 
 -28  10   7       75.28     -644.84   1404.53 o 
 -26  10   7      307.68       88.18   1037.58 o 
 -24  10   7       71.57     -135.58    756.05 o 
 -22  10   7      242.09      480.03    790.20 o 
 -20  10   7       86.42      413.75    709.57 o 
 -18  10   7      196.19      -90.23    684.84 o 
 -16  10   7      532.73     1414.20   1455.14 o 
 -14  10   7        6.36    -1001.12    667.41 o 
 -12  10   7      567.95       16.60    487.76 o 
 -10  10   7     2021.50     2156.84    458.79 o 
  -8  10   7      640.19      699.26    416.70 o 
  -6  10   7        2.24      119.91    405.50 o 
  -4  10   7      413.86      -89.17    628.30 o 
  -2  10   7     2162.81     2303.54    922.05 o 
   0  10   7      283.69      937.06    400.09 o 
   2  10   7      187.77     -275.54    375.30 o 
   4  10   7      398.72      716.94    401.24 o 
   6  10   7     1602.70      865.31    411.62 o 
   8  10   7     1131.06     1022.43    508.77 o 
  10  10   7       75.62     1352.55    965.28 o 
  12  10   7      105.53      380.14    503.33 o 
  14  10   7       61.18      412.55    514.29 o 
  16  10   7      540.22      173.16    818.81 o 
  18  10   7       19.57      947.25    580.40 o 
  20  10   7       10.13      359.24    598.76 o 
 -25  11   7       22.08      208.25    853.43 o 
 -23  11   7        2.75     -163.30    847.37 o 
 -21  11   7       13.99      304.52    751.69 o 
 -19  11   7       98.12     -533.40    865.86 o 
 -17  11   7        3.14      -99.11    768.46 o 
 -15  11   7      579.91      652.38    774.45 o 
 -13  11   7       28.31      512.84    709.04 o 
 -11  11   7      776.14      689.24    743.69 o 
  -9  11   7        4.21     -167.71   1008.66 o 
  -7  11   7        7.39     -308.69    704.98 o 
  -5  11   7        7.07     -279.78    539.73 o 
  -3  11   7      167.44     -199.38    443.35 o 
  -1  11   7      130.34      198.07    425.55 o 
   1  11   7     1144.67     1301.99    437.69 o 
   3  11   7      330.40      229.00   1075.99 o 
   5  11   7        8.68      246.65    412.80 o 
   7  11   7       99.94      813.73    635.06 o 
   9  11   7      129.31      804.95    644.13 o 
  11  11   7        4.21     -542.42    646.56 o 
  13  11   7       48.04      392.27    696.41 o 
  15  11   7       13.55     -149.66    701.22 o 
 -18  12   7      307.51      953.16    860.39 o 
 -16  12   7      237.87     -184.91    793.37 o 
 -14  12   7       14.06     -224.81    795.73 o 
 -12  12   7      892.38      898.08   1118.92 o 
 -10  12   7      154.62     -388.32    795.78 o 
  -8  12   7       23.48    -1109.67    739.78 o 
  -6  12   7       44.15      466.32    759.27 o 
  -4  12   7      498.61     -934.77    694.83 o 
  -2  12   7        9.39       42.26    697.15 o 
   0  12   7      302.37     -512.76   1216.54 o 
   2  12   7       65.06       -9.37    535.64 o 
   4  12   7      590.33      -27.03    603.04 o 
   6  12   7      132.96      888.66    968.89 o 
   8  12   7      138.61      -49.33   1039.39 o 
 -44   0   8       83.54    -1296.07    864.05 o 
 -42   0   8       14.97     -943.58    903.82 o 
 -40   0   8      213.10      911.05    936.35 o 
 -38   0   8      340.66     1030.35    864.05 o 
 -36   0   8      803.73       -7.23    697.75 o 
 -34   0   8        4.40     -994.20    694.13 o 
 -32   0   8     2664.73     4548.00    903.82 o 
 -30   0   8      899.86     1464.18    694.13 o 
 -28   0   8     2808.87     4129.27    679.67 o 
 -26   0   8     5211.31     5442.58    539.45 o 
 -24   0   8     1889.32     2116.32    412.14 o 
 -22   0   8      284.72      170.75    207.38 o 
 -20   0   8     2397.55     2381.15    278.34 o 
 -18   0   8      628.49      811.62    200.33 o 
 -16   0   8     2587.94     2564.26    252.37 o 
 -14   0   8     8301.63     7520.98    735.71 o 
 -12   0   8    84482.73    79585.59   4281.32 o 
 -10   0   8      573.61      340.87    154.31 o 
  -8   0   8     6766.34     6680.27    437.99 o 
  -6   0   8    21499.52    20611.02   1150.75 o 
  -4   0   8    14928.51    14351.30    828.82 o 
  -2   0   8    32945.97    30943.01   1691.49 o 
   0   0   8    19417.33    18051.17   1015.10 o 
   2   0   8    13482.55    12241.92    738.76 o 
   4   0   8      450.27      478.56    195.39 o 
   6   0   8    20551.64    19503.61   1127.81 o 
   8   0   8    11749.93    11920.16    747.82 o 
  10   0   8     1798.36     1804.99    304.57 o 
  12   0   8     9114.46    10102.34    714.90 o 
  14   0   8    12141.78    12478.92   1265.18 o 
  16   0   8    14805.48    16293.01   1056.34 o 
  18   0   8     6313.55     7244.40   1252.48 o 
  20   0   8     1711.73     2481.19    447.81 o 
  22   0   8     4391.10     4336.38   1253.02 o 
  24   0   8     2424.35     2197.87    688.47 o 
  26   0   8      637.26      531.22    476.47 o 
  28   0   8       65.57     -533.91    644.91 o 
  30   0   8      248.86     -216.92    882.12 o 
  32   0   8        1.95    -1339.46    892.97 o 
 -45   1   8        2.40     -991.73    661.16 o 
 -43   1   8       35.06      581.31    699.76 o 
 -41   1   8        3.04     -873.43    582.29 o 
 -39   1   8       43.34     -458.62    751.98 o 
 -37   1   8       29.93     -953.71    768.24 o 
 -35   1   8       17.06      257.25    528.87 o 
 -33   1   8     1220.72     1055.96    527.83 o 
 -31   1   8      366.63     1063.97    362.75 o 
 -29   1   8     4197.03     4167.03    449.20 o 
 -27   1   8     2706.58     2532.03    353.66 o 
 -25   1   8        4.31      -98.41    273.73 o 
 -23   1   8      446.13      276.92    169.77 o 
 -21   1   8    11726.37    11334.90    537.54 o 
 -19   1   8      197.08      373.60    186.74 o 
 -17   1   8     1141.87     1065.19    181.98 o 
 -15   1   8     1704.79     1756.54    154.25 o 
 -13   1   8     5365.00     5836.69    306.38 o 
 -11   1   8     1779.21     1590.84    155.97 o 
  -9   1   8     1790.39     1909.50    151.16 o 
  -7   1   8     5433.36     6060.18    318.37 o 
  -5   1   8      407.97      359.88    128.51 o 
  -3   1   8      365.04      292.23    118.86 o 
  -1   1   8     8543.16     8641.41    390.20 o 
   1   1   8     1609.27     1518.96    159.49 o 
   3   1   8     5526.57     5650.09    298.52 o 
   5   1   8      344.77      218.68    144.85 o 
   7   1   8    35289.46    34853.73   1372.13 o 
   9   1   8      392.87      392.47    177.79 o 
  11   1   8     1853.60     1972.02    235.73 o 
  13   1   8       29.42      122.52    210.65 o 
  15   1   8      393.87      257.77    251.03 o 
  17   1   8        0.98      164.38    249.68 o 
  19   1   8     1694.03     1606.46    308.52 o 
  21   1   8     3283.18     3316.55    408.55 o 
  23   1   8      154.90     -275.54    338.64 o 
  25   1   8       46.20     -443.75    359.83 o 
  27   1   8      313.94      164.24    397.27 o 
  29   1   8      498.74      715.61    464.86 o 
  31   1   8      281.76      723.34    539.65 o 
  33   1   8      315.40     -504.99    702.32 o 
 -44   2   8        1.38     -444.88    687.03 o 
 -42   2   8        4.43     -665.95    647.44 o 
 -40   2   8      129.29     -397.38    652.56 o 
 -38   2   8        1.06     -194.22    568.79 o 
 -36   2   8       13.54     -271.24    391.41 o 
 -34   2   8       37.55     -325.27    449.90 o 
 -32   2   8      849.86      952.47    388.92 o 
 -30   2   8      164.08      594.23    349.79 o 
 -28   2   8      663.99      623.52    321.52 o 
 -26   2   8     1442.67     1312.07    282.66 o 
 -24   2   8    11957.68    11306.24    653.79 o 
 -22   2   8     4133.21     4407.04    358.47 o 
 -20   2   8     2224.85     2292.47    266.56 o 
 -18   2   8    13170.90    12526.28    598.85 o 
 -16   2   8      723.86      997.67    128.06 o 
 -14   2   8    14950.71    14416.35    591.71 o 
 -12   2   8    21288.27    20131.62    895.63 o 
 -10   2   8    32651.39    32140.35   1248.59 o 
  -8   2   8     1630.18     1655.57    170.76 o 
  -6   2   8    10338.59     9967.11    434.03 o 
  -4   2   8    16301.39    16663.56    727.53 o 
  -2   2   8    20430.21    20667.52    826.13 o 
   0   2   8     6048.48     5956.71    301.78 o 
   2   2   8     2699.57     2567.92    217.97 o 
   4   2   8       11.77     -189.87    126.58 o 
   6   2   8     8678.26     9005.38    681.21 o 
   8   2   8     1225.99     1334.88    192.46 o 
  10   2   8     7486.01     7306.72    396.09 o 
  12   2   8     6146.10     6854.21    410.40 o 
  14   2   8    19164.25    19971.04    949.22 o 
  16   2   8     7937.02     8939.65    548.93 o 
  18   2   8      350.14      231.25    315.96 o 
  20   2   8      313.88     -484.37    322.92 o 
  22   2   8       17.38      149.84    345.46 o 
  24   2   8     1096.42     1100.89    403.66 o 
  26   2   8      444.46      520.59    440.29 o 
  28   2   8       11.13     -528.00    452.01 o 
  30   2   8        6.90     -236.02    472.42 o 
  32   2   8       30.78      -46.50    495.57 o 
 -43   3   8      156.71      785.16    985.16 o 
 -41   3   8       36.89     -521.11    626.18 o 
 -39   3   8       94.60     -509.57    480.07 o 
 -37   3   8       13.35     -463.06    672.26 o 
 -35   3   8      273.09       35.98    425.04 o 
 -33   3   8      596.83      878.27    429.22 o 
 -31   3   8      225.48       61.79    364.91 o 
 -29   3   8      285.68      225.38    326.66 o 
 -27   3   8        3.37     -398.25    265.50 o 
 -25   3   8    12219.64    11881.86    708.02 o 
 -23   3   8     1160.03     1592.57    278.71 o 
 -21   3   8     4500.42     4591.50    498.52 o 
 -19   3   8    19364.22    18725.94    955.68 o 
 -17   3   8     8002.05     7865.20    488.75 o 
 -15   3   8     9877.72     9942.22    564.26 o 
 -13   3   8     3185.09     3529.22    253.68 o 
 -11   3   8      424.05      337.19    143.36 o 
  -9   3   8     8152.97     8017.66    444.77 o 
  -7   3   8     2888.14     3761.28    344.32 o 
  -5   3   8    16596.27    17181.71    800.58 o 
  -3   3   8     9214.78     8937.85    465.32 o 
  -1   3   8    33623.18    34067.47   1447.07 o 
   1   3   8    16151.76    16618.58    693.06 o 
   3   3   8    12355.65    11752.74    518.18 o 
   5   3   8    46848.03    43019.36   2102.81 o 
   7   3   8    14093.02    13316.09    662.13 o 
   9   3   8    11369.18    11666.99    628.68 o 
  11   3   8     3824.15     3372.72    344.73 o 
  13   3   8      787.84     1029.60    287.73 o 
  15   3   8       66.40       77.98    315.41 o 
  17   3   8      702.12      330.98    309.11 o 
  19   3   8      325.05      184.74    316.11 o 
  21   3   8     2845.98     3266.59    424.20 o 
  23   3   8      527.30      437.35    380.95 o 
  25   3   8     1320.21     1643.22    492.25 o 
  27   3   8       19.57      -15.77    460.27 o 
  29   3   8      402.69      240.53    739.42 o 
  31   3   8      754.77      909.64    546.42 o 
 -42   4   8       13.87       50.90    557.34 o 
 -40   4   8        7.25      240.44    517.04 o 
 -38   4   8        0.36     -680.16    453.44 o 
 -36   4   8       27.88     -623.87    415.92 o 
 -34   4   8       14.17     -414.68    437.74 o 
 -32   4   8      815.84      818.80    430.99 o 
 -30   4   8       45.90       48.56    328.87 o 
 -28   4   8      371.76      249.05    324.57 o 
 -26   4   8     3154.58     3383.05    502.51 o 
 -24   4   8     1737.53     1264.20    304.23 o 
 -22   4   8        7.35      291.27    313.78 o 
 -20   4   8     2770.05     2667.84    326.82 o 
 -18   4   8       18.50       83.55    229.46 o 
 -16   4   8      126.25      209.59    223.36 o 
 -14   4   8      507.88       67.09    277.61 o 
 -12   4   8     2243.44     2282.34    228.47 o 
 -10   4   8     6169.09     6927.13    429.22 o 
  -8   4   8     1484.89     1475.08    169.36 o 
  -6   4   8      521.54      616.62    164.34 o 
  -4   4   8     1511.71     1889.66    283.85 o 
  -2   4   8     8377.57     8609.90    472.64 o 
   0   4   8     5413.68     6642.02    486.54 o 
   2   4   8     2568.05     2477.82    325.60 o 
   4   4   8     3368.34     3417.44    323.67 o 
   6   4   8      373.50      999.73    526.21 o 
   8   4   8     2924.53     2496.20    293.99 o 
  10   4   8     3164.91     2727.73    324.47 o 
  12   4   8      569.25      169.21    274.59 o 
  14   4   8       88.06       10.03    284.21 o 
  16   4   8     1211.11     1609.64    343.18 o 
  18   4   8      103.23     -425.27    318.64 o 
  20   4   8       36.25     -342.14    340.53 o 
  22   4   8     1602.62     2683.83    484.20 o 
  24   4   8      411.72      511.30    723.76 o 
  26   4   8      211.81     1014.56    495.27 o 
  28   4   8      220.00      552.86    499.87 o 
  30   4   8       18.74     -668.89    505.56 o 
 -41   5   8        1.47     -895.78    597.19 o 
 -39   5   8        0.33     -261.78    523.66 o 
 -37   5   8        6.13      -22.50    479.23 o 
 -35   5   8      141.64      -36.67    587.85 o 
 -33   5   8       19.38     -606.90    435.59 o 
 -31   5   8      536.41      555.23    388.62 o 
 -29   5   8      276.58      789.13    363.17 o 
 -27   5   8      424.22       86.19    308.32 o 
 -25   5   8       19.62      317.99    307.64 o 
 -23   5   8     4812.05     5887.05    697.37 o 
 -21   5   8     3469.67     3121.39    371.98 o 
 -19   5   8     9310.61    10254.93    634.32 o 
 -17   5   8      126.82       62.10    251.17 o 
 -15   5   8     4075.04     3765.30    350.60 o 
 -13   5   8     1530.17     1280.26    374.67 o 
 -11   5   8      900.52     1480.23    229.05 o 
  -9   5   8      458.10      431.84    229.73 o 
  -7   5   8      121.97      -71.90    191.30 o 
  -5   5   8     2210.27     2434.42    350.91 o 
  -3   5   8     2039.44     2393.28    254.34 o 
  -1   5   8     7551.32     7860.12    457.41 o 
   1   5   8     9145.06     8586.59    495.17 o 
   3   5   8     8045.20     7503.63    463.44 o 
   5   5   8     8030.99     7801.67    619.27 o 
   7   5   8    12032.19    12096.75    685.45 o 
   9   5   8     1751.66     1583.12    304.11 o 
  11   5   8     1274.49     1141.52    305.03 o 
  13   5   8       13.41     -479.40    319.60 o 
  15   5   8     3529.92     3031.15    435.31 o 
  17   5   8     1499.84     1500.05    398.11 o 
  19   5   8      578.93      192.18    380.94 o 
  21   5   8     1093.32     1299.65    446.10 o 
  23   5   8      391.20      838.03    443.74 o 
  25   5   8      248.76     -243.52    464.41 o 
  27   5   8        2.34     -132.57    484.02 o 
  29   5   8      378.80      611.49    509.08 o 
 -40   6   8       22.36    -1015.89    722.70 o 
 -38   6   8        2.17      -16.40    545.66 o 
 -36   6   8      344.86     1001.38    523.69 o 
 -34   6   8      234.52      248.47    506.45 o 
 -32   6   8      597.85      310.71    403.93 o 
 -30   6   8      237.63     -356.81    370.56 o 
 -28   6   8      779.39      951.81    376.21 o 
 -26   6   8       15.16      -59.34    326.57 o 
 -24   6   8       10.14     -678.22    452.15 o 
 -22   6   8      210.53      224.60    329.46 o 
 -20   6   8      118.62      145.25    313.32 o 
 -18   6   8     3080.18     3219.75    374.05 o 
 -16   6   8      372.22      247.63    276.40 o 
 -14   6   8      519.47      558.68    272.42 o 
 -12   6   8     2355.50     2234.81    303.54 o 
 -10   6   8     6587.63     8415.60    902.75 o 
  -8   6   8       24.85     -292.90    296.93 o 
  -6   6   8        1.13     -177.36    305.26 o 
  -4   6   8    10106.88    10933.53    672.84 o 
  -2   6   8     5744.76     6005.58    421.24 o 
   0   6   8     1367.54     1495.25    384.16 o 
   2   6   8      184.00      -59.78    232.54 o 
   4   6   8      498.95      185.24    251.94 o 
   6   6   8      231.70     -228.33    260.45 o 
   8   6   8     2704.58     1954.76    316.10 o 
  10   6   8      115.50      200.55    357.09 o 
  12   6   8      156.76      273.45    367.80 o 
  14   6   8     1069.84      694.75    553.92 o 
  16   6   8      514.77      427.31    354.17 o 
  18   6   8      382.79      400.80    391.92 o 
  20   6   8       46.61     -244.35    399.32 o 
  22   6   8      808.67     1564.11    490.87 o 
  24   6   8     1097.75      602.54    484.78 o 
  26   6   8      149.62      609.68    497.70 o 
  28   6   8        2.48      393.02    643.90 o 
 -37   7   8        1.41      121.24    627.97 o 
 -35   7   8       13.96     -399.89    604.98 o 
 -33   7   8      186.23      105.76    438.15 o 
 -31   7   8       62.95     -268.72    412.21 o 
 -29   7   8       24.10       35.06    389.71 o 
 -27   7   8       15.52      -78.26    422.83 o 
 -25   7   8     3517.61     3903.06    728.05 o 
 -23   7   8       75.00       88.32    351.46 o 
 -21   7   8     2925.55     3283.68    434.21 o 
 -19   7   8      893.38      583.86    457.64 o 
 -17   7   8       90.02       70.19    342.39 o 
 -15   7   8      710.60      513.49    566.63 o 
 -13   7   8     2589.24     1603.49    391.05 o 
 -11   7   8        5.03     -325.67    306.30 o 
  -9   7   8      201.97       50.00    325.60 o 
  -7   7   8     1013.52     1167.05    333.28 o 
  -5   7   8       19.11      311.82    321.44 o 
  -3   7   8     1597.58     1468.84    353.94 o 
  -1   7   8     4039.10     4085.33   1057.75 o 
   1   7   8       36.23       34.33    266.33 o 
   3   7   8     9438.70     7975.86    883.15 o 
   5   7   8      588.03      584.06    284.69 o 
   7   7   8      882.55      342.48    292.93 o 
   9   7   8      961.08      966.13    317.67 o 
  11   7   8      573.16      336.43    373.82 o 
  13   7   8     1845.81     1864.63    553.05 o 
  15   7   8       59.23      733.87    398.67 o 
  17   7   8     3153.02     2914.16    482.71 o 
  19   7   8       44.92      343.24    426.56 o 
  21   7   8      690.93     1458.81    467.70 o 
  23   7   8        8.11      428.01    581.24 o 
  25   7   8       20.86      284.45    610.84 o 
  27   7   8       30.44      -50.81    670.42 o 
 -36   8   8        9.83     -699.23    623.41 o 
 -34   8   8      137.97     -244.89    608.35 o 
 -32   8   8       66.75      -86.03    605.26 o 
 -30   8   8      344.01     -134.48    578.42 o 
 -28   8   8        7.25      -40.57    488.94 o 
 -26   8   8      906.57      976.09    537.68 o 
 -24   8   8        5.03      -96.15    379.36 o 
 -22   8   8      899.31     1134.14    459.05 o 
 -20   8   8      886.43     1074.51    537.51 o 
 -18   8   8      391.96     -440.89    373.97 o 
 -16   8   8        4.56     -413.19    457.84 o 
 -14   8   8      686.71      794.92    400.67 o 
 -12   8   8     1977.89     2765.80    444.14 o 
 -10   8   8     2518.76     3102.29    478.65 o 
  -8   8   8      120.55      -18.98    354.14 o 
  -6   8   8      248.41      438.44    346.88 o 
  -4   8   8     4593.98     4180.57    469.38 o 
  -2   8   8     1441.01     1570.69    503.56 o 
   0   8   8       67.39      130.59    336.48 o 
   2   8   8     3997.88     3586.95    454.00 o 
   4   8   8      717.06      264.57    295.97 o 
   6   8   8      488.14      108.93    300.01 o 
   8   8   8       61.05     -170.94    314.83 o 
  10   8   8      381.88      487.90    323.67 o 
  12   8   8     1673.67     2097.39    559.23 o 
  14   8   8     2705.74     2295.84    440.84 o 
  16   8   8      711.00      385.51    410.79 o 
  18   8   8       99.64      207.70    440.79 o 
  20   8   8      425.20      635.86    706.51 o 
  22   8   8      465.85      541.43    983.15 o 
  24   8   8      201.56     -531.96    597.27 o 
 -33   9   8        4.42     -486.39    776.68 o 
 -31   9   8       58.93      505.95   1086.39 o 
 -29   9   8       20.72      -43.28    749.87 o 
 -27   9   8       75.15      286.79    688.88 o 
 -25   9   8      377.39      963.79    713.62 o 
 -23   9   8       47.84     -713.68   1185.81 o 
 -21   9   8       11.80     -464.72    526.23 o 
 -19   9   8      148.27       35.35    424.15 o 
 -17   9   8       53.69     -316.90    460.44 o 
 -15   9   8       20.75      140.30    403.35 o 
 -13   9   8      714.76      659.34    412.98 o 
 -11   9   8      119.10      -29.87    390.50 o 
  -9   9   8     1904.53     1725.61    750.99 o 
  -7   9   8     1257.67      949.22    686.44 o 
  -5   9   8       24.81      382.13    413.50 o 
  -3   9   8     1975.03     1479.52    398.51 o 
  -1   9   8      510.57      948.35    522.34 o 
   1   9   8     1881.70     1398.50    410.09 o 
   3   9   8      120.87      336.24    369.01 o 
   5   9   8      286.71      507.60    387.55 o 
   7   9   8      107.88      314.92    396.99 o 
   9   9   8       19.76     -196.27    365.25 o 
  11   9   8       13.38     -353.46    446.16 o 
  13   9   8       58.82      322.53    407.86 o 
  15   9   8     2709.06     2603.23    899.90 o 
  17   9   8      109.56      381.41    559.04 o 
  19   9   8      628.55      531.43    585.32 o 
  21   9   8        2.03     -111.82    559.47 o 
 -28  10   8       53.20     -700.98    799.86 o 
 -26  10   8        5.04      806.71    816.43 o 
 -24  10   8      720.92     1148.06    772.46 o 
 -22  10   8       60.95     -894.36    725.93 o 
 -20  10   8       68.29      792.31    765.51 o 
 -18  10   8     1264.44      770.15    723.63 o 
 -16  10   8      131.57      133.23    479.62 o 
 -14  10   8       19.43     -502.85    464.49 o 
 -12  10   8     2763.00     2774.56    508.34 o 
 -10  10   8       74.82     -282.06    391.23 o 
  -8  10   8      434.92     -148.10    691.96 o 
  -6  10   8      194.99      563.77    412.51 o 
  -4  10   8      160.35      271.57    429.64 o 
  -2  10   8      502.70      250.09    507.21 o 
   0  10   8       91.62      -42.38    389.26 o 
   2  10   8      593.22     1013.78    501.99 o 
   4  10   8      812.53      230.20    517.12 o 
   6  10   8       68.45      359.20    610.53 o 
   8  10   8      971.72      695.95    525.99 o 
  10  10   8      174.53      621.60    466.54 o 
  12  10   8     1756.00      817.46    909.24 o 
  14  10   8      286.44     1215.79    570.46 o 
  16  10   8       57.25      188.32    845.39 o 
  18  10   8      138.82      810.85    643.60 o 
 -23  11   8      250.08     1055.93    846.19 o 
 -21  11   8      179.65     1017.44    911.05 o 
 -19  11   8       79.43      334.69    804.30 o 
 -17  11   8       41.42      -71.32    787.52 o 
 -15  11   8      254.23     -681.23    716.35 o 
 -13  11   8      109.39      -39.48    785.61 o 
 -11  11   8     1068.36      466.20    749.22 o 
  -9  11   8      143.74      292.69    789.03 o 
  -7  11   8      145.62      -49.10    452.84 o 
  -5  11   8      418.35      123.21    424.58 o 
  -3  11   8     1002.10      410.66    464.41 o 
  -1  11   8       41.78     -263.70    443.26 o 
   1  11   8       53.40      -64.07    420.33 o 
   3  11   8      387.62     -135.11    645.49 o 
   5  11   8      682.00      765.61    453.79 o 
   7  11   8      484.20      236.47    659.89 o 
   9  11   8      249.10      288.68    671.70 o 
  11  11   8       64.05     -374.37    676.83 o 
  13  11   8      883.82     1524.27    762.13 o 
 -16  12   8      181.46      164.20   1223.77 o 
 -14  12   8      228.33     -292.34   1137.00 o 
 -12  12   8       12.22      940.03    863.89 o 
 -10  12   8       97.53     -152.74    761.13 o 
  -8  12   8      217.66     -263.39   1147.85 o 
  -6  12   8       29.41     -479.84   1169.54 o 
  -4  12   8      143.87     -358.89    726.48 o 
  -2  12   8      115.87      773.40   1015.89 o 
   0  12   8      115.03     -574.76   1039.61 o 
   2  12   8        3.47     -464.96   1397.30 o 
   4  12   8       12.69     -666.87    797.17 o 
   6  12   8      172.52     -748.53    631.47 o 
 -45   1   9       80.71       97.51    725.80 o 
 -43   1   9       51.60     -290.46    665.61 o 
 -41   1   9      386.65      -20.87    654.19 o 
 -39   1   9      326.43     -325.09    605.56 o 
 -37   1   9       36.14      258.91    561.09 o 
 -35   1   9     1461.92     1659.03    557.01 o 
 -33   1   9      160.35      264.40    507.20 o 
 -31   1   9      216.30      318.34    761.01 o 
 -29   1   9     8761.36    10510.72    729.72 o 
 -27   1   9     1491.17     1569.21    325.47 o 
 -25   1   9       59.47       -0.01    229.03 o 
 -23   1   9      101.26       45.29    241.08 o 
 -21   1   9      105.12      130.25    154.65 o 
 -19   1   9      709.94      850.31    146.06 o 
 -17   1   9     3331.74     3172.85    207.79 o 
 -15   1   9     5626.75     5700.12    317.70 o 
 -13   1   9       40.92      111.75    129.96 o 
 -11   1   9     2352.67     2400.62    177.53 o 
  -9   1   9      583.84      587.37    134.45 o 
  -7   1   9    26817.24    24489.66    959.81 o 
  -5   1   9    23988.74    24296.17    956.21 o 
  -3   1   9    15925.97    15129.58    627.41 o 
  -1   1   9    38393.20    37572.86   1602.41 o 
   1   1   9     2509.94     2462.39    198.48 o 
   3   1   9     6960.99     7447.89    370.81 o 
   5   1   9     1120.20     1351.37    186.78 o 
   7   1   9       92.89      -24.57    167.66 o 
   9   1   9      184.50      -53.25    182.47 o 
  11   1   9       85.31     -117.53    199.34 o 
  13   1   9     6660.58     7231.97    417.95 o 
  15   1   9       12.21      -63.80    287.17 o 
  17   1   9       89.78      270.15    355.16 o 
  19   1   9     1390.90     2280.61    372.26 o 
  21   1   9     2819.37     3452.97    668.14 o 
  23   1   9     2097.81     2661.86    510.22 o 
  25   1   9     2606.59     4332.52    503.43 o 
  27   1   9        9.97     -372.65    408.90 o 
  29   1   9      261.29     -221.36    687.86 o 
  31   1   9       29.39      103.64    666.65 o 
 -44   2   9        0.10    -1005.18    670.12 o 
 -42   2   9       24.37     -515.14    654.70 o 
 -40   2   9      417.53     -896.82    621.34 o 
 -38   2   9       22.31      783.20    620.02 o 
 -36   2   9      659.92     1414.37    580.28 o 
 -34   2   9      258.71      133.90    391.25 o 
 -32   2   9     1242.35      731.22    362.46 o 
 -30   2   9      466.39      713.57    363.07 o 
 -28   2   9     1970.79     2108.46    638.42 o 
 -26   2   9      953.33      609.92    269.01 o 
 -24   2   9       51.06       84.98    237.42 o 
 -22   2   9      209.97      163.57    223.14 o 
 -20   2   9     8111.93     9478.39    919.64 o 
 -18   2   9      119.32       98.66    160.98 o 
 -16   2   9      177.01      116.91    176.55 o 
 -14   2   9     8064.82     7784.08    355.77 o 
 -12   2   9     1393.18     1494.74    154.56 o 
 -10   2   9     4301.11     4900.93    264.73 o 
  -8   2   9    26239.45    27535.24   1080.48 o 
  -6   2   9     5042.73     5541.56    306.30 o 
  -4   2   9     8065.73     8140.62    379.32 o 
  -2   2   9     1104.99     1358.75    158.40 o 
   0   2   9      870.36      889.00    158.10 o 
   2   2   9       83.05     -220.69    157.73 o 
   4   2   9    10057.93    10273.84    478.20 o 
   6   2   9     3268.99     3273.43    248.26 o 
   8   2   9     6872.63     6969.94    379.87 o 
  10   2   9       22.81     -330.92    232.19 o 
  12   2   9     1170.61     1269.04    305.79 o 
  14   2   9     3885.13     4163.04    392.17 o 
  16   2   9     4011.95     5060.15    429.55 o 
  18   2   9      133.67      136.44    417.11 o 
  20   2   9      174.43     -128.08    344.69 o 
  22   2   9     1748.67     1744.06    408.62 o 
  24   2   9      192.02      428.94    405.86 o 
  26   2   9        8.18      261.05    467.31 o 
  28   2   9      259.73      559.31    562.00 o 
  30   2   9      228.79      153.14    499.73 o 
  32   2   9      200.16     -613.78    488.96 o 
 -43   3   9       50.46      255.28    721.41 o 
 -41   3   9      121.14    -1014.08    676.05 o 
 -39   3   9       25.26      147.36    608.00 o 
 -37   3   9      123.60      107.58    460.12 o 
 -35   3   9       23.87      245.98    415.96 o 
 -33   3   9     1489.34     1694.15    440.16 o 
 -31   3   9      129.68      -61.74    350.87 o 
 -29   3   9     1574.43     2267.90    367.22 o 
 -27   3   9     2347.99     2183.11    340.03 o 
 -25   3   9       55.27     -369.82    246.54 o 
 -23   3   9     1641.46     1687.42    350.40 o 
 -21   3   9      634.08      627.79    294.67 o 
 -19   3   9     1790.99     2143.18    277.99 o 
 -17   3   9       51.13      -80.71    200.32 o 
 -15   3   9        9.25      111.54    159.59 o 
 -13   3   9       13.27      -72.35    158.24 o 
 -11   3   9      223.71      184.13    133.13 o 
  -9   3   9    11640.44    11622.52    494.81 o 
  -7   3   9     2203.95     2540.14    202.36 o 
  -5   3   9    15798.49    16793.66    714.09 o 
  -3   3   9    17836.51    18206.63    837.23 o 
  -1   3   9     1412.60     1191.33    176.44 o 
   1   3   9    11057.49    10379.86    476.00 o 
   3   3   9      241.87      270.52    213.13 o 
   5   3   9      580.52      533.81    218.00 o 
   7   3   9     1135.04      521.39    246.61 o 
   9   3   9      250.15     -109.66    251.93 o 
  11   3   9      389.26      215.41    267.03 o 
  13   3   9       15.32     -342.48    283.09 o 
  15   3   9      591.39      942.46    331.75 o 
  17   3   9      116.62       58.85    343.51 o 
  19   3   9     3181.31     3870.10    443.77 o 
  21   3   9      391.55       71.31    361.27 o 
  23   3   9     2184.66     2041.04    428.37 o 
  25   3   9       77.39     -328.58    423.44 o 
  27   3   9        1.53     -192.13    476.83 o 
  29   3   9        2.16      471.53    530.45 o 
  31   3   9       40.24     -336.34    501.18 o 
 -42   4   9       21.81      285.66    723.62 o 
 -40   4   9      155.65      329.84    612.48 o 
 -38   4   9      192.33     -136.81    488.01 o 
 -36   4   9      315.85      540.19    580.79 o 
 -34   4   9      339.25      412.15    443.71 o 
 -32   4   9      697.35      351.88    384.93 o 
 -30   4   9      812.52      363.58    352.56 o 
 -28   4   9       84.06      132.53    312.06 o 
 -26   4   9     4947.34     5572.03    502.25 o 
 -24   4   9      404.47      231.32    571.79 o 
 -22   4   9     3002.23     2860.03    497.82 o 
 -20   4   9      504.39      646.63    263.43 o 
 -18   4   9     1713.66     1401.71    282.93 o 
 -16   4   9      158.80      -94.05    227.29 o 
 -14   4   9     4908.02     5046.87    377.27 o 
 -12   4   9    12037.54    11876.75    653.97 o 
 -10   4   9    15974.45    18786.06    853.19 o 
  -8   4   9     2133.88     2626.85    286.39 o 
  -6   4   9    10953.15    11895.45    591.48 o 
  -4   4   9      874.20     1124.21    249.80 o 
  -2   4   9      675.56      521.46    258.94 o 
   0   4   9     4512.83     4660.71    351.26 o 
   2   4   9     2571.83     3290.16    445.43 o 
   4   4   9    13536.31    12742.82    990.41 o 
   6   4   9    12868.73    12955.08   1103.12 o 
   8   4   9     4694.87     4431.21    367.23 o 
  10   4   9      837.84      862.61    310.33 o 
  12   4   9     6034.18     5924.41    577.10 o 
  14   4   9     6420.58     6514.76    519.87 o 
  16   4   9      133.06       -3.40    323.86 o 
  18   4   9     2924.31     3950.42    441.53 o 
  20   4   9       88.13      208.76    454.89 o 
  22   4   9       46.43        8.86    437.22 o 
  24   4   9      297.93      809.77    474.72 o 
  26   4   9       51.18     -621.43    483.96 o 
  28   4   9      677.53      998.98    536.92 o 
  30   4   9      399.68     1220.50    850.04 o 
 -41   5   9       35.47      -17.33    564.44 o 
 -39   5   9        0.23     -133.20    524.33 o 
 -37   5   9        8.25     -493.30    453.61 o 
 -35   5   9      314.17      304.12    479.91 o 
 -33   5   9      216.21      152.45    409.63 o 
 -31   5   9       76.87      -47.13    364.67 o 
 -29   5   9       83.35     -188.97    332.63 o 
 -27   5   9      208.49      134.56    323.47 o 
 -25   5   9     1423.88     1382.18    435.58 o 
 -23   5   9      170.31      214.46    314.53 o 
 -21   5   9      594.86      528.11    304.51 o 
 -19   5   9     1336.83     1263.07    313.03 o 
 -17   5   9     1187.63     1226.56    298.33 o 
 -15   5   9      109.31      -61.41    250.26 o 
 -13   5   9     2223.55     2242.76    306.96 o 
 -11   5   9     4079.53     3739.82    312.66 o 
  -9   5   9      127.87      389.40    256.73 o 
  -7   5   9     1985.60     2756.38    334.84 o 
  -5   5   9      293.51      305.39    211.20 o 
  -3   5   9     2590.71     2635.19    273.50 o 
  -1   5   9      176.70      108.39    232.71 o 
   1   5   9     3153.86     3580.10    359.98 o 
   3   5   9       28.20       17.09    244.02 o 
   5   5   9     4785.83     4520.73    389.08 o 
   7   5   9     2730.68     2798.85    412.69 o 
   9   5   9     1488.51     1448.11    474.85 o 
  11   5   9      415.49      658.15    339.87 o 
  13   5   9      101.39     -255.36    349.41 o 
  15   5   9       29.80      292.97    387.35 o 
  17   5   9      132.07     -224.35    373.16 o 
  19   5   9        0.37     -531.02    354.01 o 
  21   5   9      265.55     1140.13    462.34 o 
  23   5   9     1047.41     1694.13    490.34 o 
  25   5   9       15.22      445.96    793.16 o 
  27   5   9      142.76     -418.29    529.33 o 
  29   5   9       21.50      112.05    557.15 o 
 -40   6   9       16.20     -278.84    548.13 o 
 -38   6   9       22.76     -539.21    525.62 o 
 -36   6   9      526.76     1029.65    528.06 o 
 -34   6   9      841.56     1010.29    465.88 o 
 -32   6   9        7.34     -622.27    414.85 o 
 -30   6   9      405.51      147.32    542.69 o 
 -28   6   9      170.76      402.60    372.85 o 
 -26   6   9      209.61     -279.68    470.47 o 
 -24   6   9     1663.32     2330.44    411.83 o 
 -22   6   9       19.66     -316.40    330.60 o 
 -20   6   9     3125.02     3330.92    410.55 o 
 -18   6   9     1988.54     2150.04    358.98 o 
 -16   6   9      331.86      748.37    311.32 o 
 -14   6   9     6464.31     8060.60    644.53 o 
 -12   6   9     2367.90     2973.59    409.20 o 
 -10   6   9     1423.12     2681.86    353.95 o 
  -8   6   9     1892.89     2021.86    332.99 o 
  -6   6   9      833.96     1169.71    311.12 o 
  -4   6   9      732.92      799.99    312.01 o 
  -2   6   9    10245.42     9045.38    571.21 o 
   0   6   9     7331.41     7423.70    512.50 o 
   2   6   9     1925.34     1625.52    289.43 o 
   4   6   9     5436.19     5078.60    414.85 o 
   6   6   9      486.06       40.83    276.75 o 
   8   6   9      821.74      622.70    360.06 o 
  10   6   9     1201.72     1258.93    344.51 o 
  12   6   9     4526.63     4448.62    454.38 o 
  14   6   9      457.13     -111.97    337.30 o 
  16   6   9     2106.78     1377.64    389.84 o 
  18   6   9       38.74      -98.21    397.41 o 
  20   6   9       34.71      350.95    443.79 o 
  22   6   9      196.55     -141.67    449.68 o 
  24   6   9      119.78      195.88    503.03 o 
  26   6   9      366.61       92.28    487.04 o 
 -37   7   9       58.25      966.89    771.55 o 
 -35   7   9      175.19     -208.96    427.30 o 
 -33   7   9      168.80      -78.27    438.51 o 
 -31   7   9      214.17       88.73    411.71 o 
 -29   7   9      987.19      898.25    402.01 o 
 -27   7   9      344.52     -256.93    491.91 o 
 -25   7   9      152.08     -233.03    537.95 o 
 -23   7   9        0.14     -524.24    349.50 o 
 -21   7   9      501.77      -62.49    342.83 o 
 -19   7   9      293.76      477.20    387.49 o 
 -17   7   9      616.29      266.60    358.82 o 
 -15   7   9     1329.43      981.24    375.92 o 
 -13   7   9       18.86     -493.56    329.04 o 
 -11   7   9       49.45     -303.40    325.10 o 
  -9   7   9      757.93      160.62    356.54 o 
  -7   7   9      493.61      865.23    434.15 o 
  -5   7   9     3955.27     3537.53    423.27 o 
  -3   7   9    15332.08    15274.36   1287.53 o 
  -1   7   9     9241.28     9986.54    875.41 o 
   1   7   9       35.28      197.86    295.27 o 
   3   7   9      166.47     -134.77    289.12 o 
   5   7   9     3552.62     3418.54    556.60 o 
   7   7   9      497.57      223.04    461.42 o 
   9   7   9      462.46      494.79    374.42 o 
  11   7   9      112.55      222.40    337.29 o 
  13   7   9     1159.26      950.18    379.04 o 
  15   7   9       40.43      394.82    519.08 o 
  17   7   9      432.78      314.49    416.79 o 
  19   7   9     1075.13      952.72    455.94 o 
  21   7   9      542.29      710.94    890.22 o 
  23   7   9      521.01      461.43    475.38 o 
  25   7   9      489.00      751.46    643.94 o 
 -34   8   9        0.59     -170.89    636.08 o 
 -32   8   9       96.59     -851.60    567.74 o 
 -30   8   9       15.28      227.00    631.92 o 
 -28   8   9      200.68     -375.09    392.70 o 
 -26   8   9      372.95      332.64    683.76 o 
 -24   8   9       60.27     -455.83    436.22 o 
 -22   8   9      404.34      258.62    436.18 o 
 -20   8   9      415.76       96.95    412.03 o 
 -18   8   9       64.00     -346.86    397.32 o 
 -16   8   9     1178.75     1648.13    457.69 o 
 -14   8   9      122.17      -18.71    367.77 o 
 -12   8   9      328.06      561.40    412.19 o 
 -10   8   9       63.04        7.13    382.06 o 
  -8   8   9      668.42      536.91    384.03 o 
  -6   8   9        3.93      -69.45    347.16 o 
  -4   8   9     2798.53     2315.39    416.77 o 
  -2   8   9     2492.05     2619.49    422.75 o 
   0   8   9       29.69     -466.91    356.95 o 
   2   8   9     2757.73     2518.16    607.40 o 
   4   8   9     2138.19     2162.54    431.52 o 
   6   8   9       87.26     -250.46    310.82 o 
   8   8   9      603.36      516.97    330.76 o 
  10   8   9        1.26      141.57    499.38 o 
  12   8   9      548.40      830.00    376.14 o 
  14   8   9      601.34      388.85    448.76 o 
  16   8   9     1251.43     1324.54    458.44 o 
  18   8   9       33.50     -300.53    439.37 o 
  20   8   9      113.23     1105.12    476.33 o 
  22   8   9      214.09      867.58    655.36 o 
 -31   9   9      312.04      947.85    841.80 o 
 -29   9   9        3.77     -670.18    724.64 o 
 -27   9   9      151.72       99.01    733.60 o 
 -25   9   9        1.11      478.44    510.46 o 
 -23   9   9      181.85     -693.63    462.42 o 
 -21   9   9      290.95      582.00    724.32 o 
 -19   9   9      218.25       37.07    437.20 o 
 -17   9   9      178.91      129.96    414.42 o 
 -15   9   9      725.21      540.73    432.01 o 
 -13   9   9       57.16      621.63    423.21 o 
 -11   9   9      116.21      103.78    406.39 o 
  -9   9   9      372.06      759.03    422.03 o 
  -7   9   9      225.11      728.66    430.94 o 
  -5   9   9     1577.12     1061.92    439.24 o 
  -3   9   9      874.51     1177.63    394.39 o 
  -1   9   9       73.27      342.68    397.74 o 
   1   9   9     1297.98       64.90    386.57 o 
   3   9   9      558.58      827.15    410.48 o 
   5   9   9      151.09      501.51    404.64 o 
   7   9   9      155.68      340.74    411.75 o 
   9   9   9       62.39      -25.77    401.54 o 
  11   9   9      272.45      573.18    502.49 o 
  13   9   9      138.84      743.97    438.33 o 
  15   9   9       53.93      537.30    450.69 o 
  17   9   9       45.70      697.28    567.93 o 
  19   9   9      294.41     -155.98    569.23 o 
 -28  10   9       65.36      403.17   1093.62 o 
 -26  10   9       65.99      -93.47    801.89 o 
 -24  10   9       10.66     -921.45    799.22 o 
 -22  10   9        7.17     -506.48    732.75 o 
 -20  10   9       51.82      310.63   1147.85 o 
 -18  10   9      317.09      204.01    459.02 o 
 -16  10   9      386.11      213.41    464.43 o 
 -14  10   9      136.81       84.43    444.55 o 
 -12  10   9      363.18      599.85    433.14 o 
 -10  10   9      429.27       -4.67    431.84 o 
  -8  10   9       18.31      569.02    663.29 o 
  -6  10   9        9.62      -98.97    419.06 o 
  -4  10   9      200.78     -370.83    567.15 o 
  -2  10   9     4082.74     3542.74    503.53 o 
   0  10   9      931.47      586.96    409.99 o 
   2  10   9       56.00     -244.34    427.46 o 
   4  10   9      448.62     -174.39    444.59 o 
   6  10   9      518.25       37.91    420.75 o 
   8  10   9      393.40      209.45    503.03 o 
  10  10   9      190.74     1151.98    502.32 o 
  12  10   9      411.71      562.16    737.51 o 
  14  10   9      641.62     1764.25   1120.73 o 
  16  10   9       58.92       -1.67    574.48 o 
 -23  11   9        1.66     -236.34    855.01 o 
 -21  11   9        3.79     -910.21    767.66 o 
 -19  11   9      212.69      591.30    794.71 o 
 -17  11   9      204.22      837.45    770.67 o 
 -15  11   9      102.73     -504.21    771.92 o 
 -13  11   9       75.90     -634.27    718.93 o 
 -11  11   9      236.21      578.89    468.85 o 
  -9  11   9       82.88     -506.31    619.54 o 
  -7  11   9      461.79      273.79    469.22 o 
  -5  11   9      167.60      -82.49    447.11 o 
  -3  11   9      228.03      125.05    573.13 o 
  -1  11   9       55.34     -622.95    450.63 o 
   1  11   9      176.81     -306.82    431.62 o 
   3  11   9       41.94     -186.39    557.82 o 
   5  11   9      119.94      579.01    479.03 o 
   7  11   9      389.22      809.98    511.92 o 
   9  11   9        7.55      476.70    691.97 o 
  11  11   9       97.39     1655.90   1469.61 o 
 -14  12   9       65.96      161.58    845.01 o 
 -12  12   9       17.27    -1158.20    772.13 o 
 -10  12   9      116.30    -1548.08   1153.27 o 
  -8  12   9       81.31      195.86    860.43 o 
  -6  12   9       70.23    -1079.98    731.68 o 
  -4  12   9      557.84      126.89    511.87 o 
  -2  12   9        8.43      -14.50    508.89 o 
   0  12   9       15.92     -289.04    742.25 o 
   2  12   9       18.69     -274.44    477.29 o 
 -44   0  10       82.71      498.91   1037.58 o 
 -42   0  10       59.79      744.74    954.43 o 
 -40   0  10      554.61     -209.69    817.05 o 
 -38   0  10      562.74     1008.66    878.51 o 
 -36   0  10      313.06     -556.75    748.36 o 
 -34   0  10     1767.62     1406.34    791.74 o 
 -32   0  10     1133.92      625.44    654.36 o 
 -30   0  10       13.40      603.75    643.52 o 
 -28   0  10        2.65     -520.60    549.52 o 
 -26   0  10        7.87      245.84    531.44 o 
 -24   0  10     5119.54     5816.62    549.21 o 
 -22   0  10    19602.08    20514.13   1404.10 o 
 -20   0  10    19377.58    19282.63   1116.70 o 
 -18   0  10    13039.99    11291.29    696.68 o 
 -16   0  10     2605.33     2673.42    319.11 o 
 -14   0  10     4590.86     5421.45    404.22 o 
 -12   0  10    27648.48    28123.34   1841.81 o 
 -10   0  10     6149.93     6525.23    453.60 o 
  -8   0  10     3049.60     3254.72    302.15 o 
  -6   0  10      252.57      322.69    195.19 o 
  -4   0  10     2974.77     2574.30    288.54 o 
  -2   0  10     7102.57     6371.45    464.38 o 
   0   0  10        0.20     -352.12    234.75 o 
   2   0  10     3917.13     4300.37    511.70 o 
   4   0  10    44847.18    40221.91   2234.31 o 
   6   0  10     4938.31     4974.93    439.67 o 
   8   0  10     8821.03     8646.88    628.37 o 
  10   0  10     1315.08     1111.97    322.70 o 
  12   0  10      757.97      870.86    338.99 o 
  14   0  10       46.69     -278.86    346.21 o 
  16   0  10      776.35      767.02    392.24 o 
  18   0  10     1317.47     1527.93    870.56 o 
  20   0  10       80.68     -578.33    414.87 o 
  22   0  10     3568.31     4215.11    820.67 o 
  24   0  10      659.80     1147.24    728.48 o 
  26   0  10      682.18      687.98    684.48 o 
  28   0  10     1473.17     1527.83   1469.61 o 
  30   0  10       58.59     -480.83    976.12 o 
 -43   1  10       51.68      -41.60    678.83 o 
 -41   1  10        3.80      541.01    655.71 o 
 -39   1  10        8.14     -226.75    553.35 o 
 -37   1  10      493.40     -447.73    587.48 o 
 -35   1  10       44.91      -13.90    791.74 o 
 -33   1  10       27.89     -611.10    449.91 o 
 -31   1  10     1311.21     1026.69    459.11 o 
 -29   1  10     1802.26     1696.74    352.39 o 
 -27   1  10      308.28      474.76    302.04 o 
 -25   1  10       12.09      -95.86    240.94 o 
 -23   1  10     7635.73     8169.03    508.30 o 
 -21   1  10       65.45      -55.66    197.21 o 
 -19   1  10        1.11      -28.96    147.12 o 
 -17   1  10     1616.90     1632.67    186.41 o 
 -15   1  10      207.70       34.37    142.38 o 
 -13   1  10    10865.86    10707.70    518.30 o 
 -11   1  10    11756.31    11775.49    498.66 o 
  -9   1  10     4104.50     4389.05    277.67 o 
  -7   1  10     1656.30     1624.15    168.96 o 
  -5   1  10        7.03      118.14    133.34 o 
  -3   1  10     1630.72     1741.23    179.50 o 
  -1   1  10      548.41      600.96    158.20 o 
   1   1  10     7639.81     8137.55    401.51 o 
   3   1  10      657.09      670.32    206.41 o 
   5   1  10     1516.21     1349.23    204.05 o 
   7   1  10       28.75       40.51    168.59 o 
   9   1  10     1471.50     1192.27    300.84 o 
  11   1  10     2131.41     2115.22    267.82 o 
  13   1  10      290.42       56.65    231.57 o 
  15   1  10      942.81     1055.54    315.48 o 
  17   1  10        6.70     -547.48    364.98 o 
  19   1  10      691.67       32.00    347.30 o 
  21   1  10      176.74      475.26    374.61 o 
  23   1  10      313.01      -35.08    385.97 o 
  25   1  10      122.70      467.43    433.53 o 
  27   1  10       36.80     -367.15    493.25 o 
  29   1  10        0.24     -733.95    709.81 o 
 -44   2  10       14.47    -1012.21    674.81 o 
 -42   2  10       12.07     -922.35    614.90 o 
 -40   2  10       15.09      254.14   1218.34 o 
 -38   2  10       49.46      266.38    773.67 o 
 -36   2  10       68.63      -99.84    694.13 o 
 -34   2  10       63.18     -236.19    491.65 o 
 -32   2  10      460.78      290.65    358.35 o 
 -30   2  10      769.72      629.16    436.26 o 
 -28   2  10      361.06      484.79    321.09 o 
 -26   2  10     4201.96     3830.79    380.14 o 
 -24   2  10       55.85       79.07    239.74 o 
 -22   2  10     2202.54     3138.21    380.53 o 
 -20   2  10     4540.21     5534.67    681.93 o 
 -18   2  10     8205.04     8675.59    510.58 o 
 -16   2  10      189.71     -133.45    162.21 o 
 -14   2  10     2183.08     2291.00    221.95 o 
 -12   2  10     4882.38     4979.36    273.13 o 
 -10   2  10      395.10      375.99    160.47 o 
  -8   2  10     4777.32     5370.92    290.68 o 
  -6   2  10    15038.88    16450.56    724.51 o 
  -4   2  10     5941.54     5903.45    314.82 o 
  -2   2  10      590.35      757.98    172.46 o 
   0   2  10      147.81      143.58    153.38 o 
   2   2  10    12799.52    12233.20    550.78 o 
   4   2  10     2703.62     2365.13    227.36 o 
   6   2  10    11589.18    10802.35    513.98 o 
   8   2  10    11702.26    12555.04    665.75 o 
  10   2  10     1356.29     1215.16    295.42 o 
  12   2  10       12.38      -97.09    277.55 o 
  14   2  10       93.59     -103.12    291.16 o 
  16   2  10      109.55     -105.01    319.85 o 
  18   2  10      419.42      564.31    351.05 o 
  20   2  10     5849.10     6151.65    533.39 o 
  22   2  10      295.61      243.76    384.13 o 
  24   2  10      738.04      667.97    488.51 o 
  26   2  10      118.27     -701.76    467.84 o 
  28   2  10       26.73       63.40    491.28 o 
  30   2  10      171.78      -96.29    565.65 o 
 -43   3  10      124.62       94.45    657.75 o 
 -41   3  10       12.89     -701.54    623.69 o 
 -39   3  10       67.65     -886.04    590.70 o 
 -37   3  10       44.93     -624.87    416.58 o 
 -35   3  10      153.63      341.62    403.71 o 
 -33   3  10       19.17     -118.65    368.36 o 
 -31   3  10        6.84     -150.32    349.89 o 
 -29   3  10     1102.65     1264.24    340.15 o 
 -27   3  10     2618.79     2774.69    373.21 o 
 -25   3  10     5114.30     4969.89    430.45 o 
 -23   3  10      632.17      277.98    323.52 o 
 -21   3  10     2299.87     2258.38    300.00 o 
 -19   3  10      999.44     1260.00    261.12 o 
 -17   3  10      646.45      517.78    223.39 o 
 -15   3  10      775.54      754.30    191.45 o 
 -13   3  10    12603.39    12841.91    620.91 o 
 -11   3  10     1275.77     1397.94    175.86 o 
  -9   3  10     3956.78     4426.31    326.86 o 
  -7   3  10     2960.58     3048.02    229.92 o 
  -5   3  10    15010.50    14162.24    680.73 o 
  -3   3  10     9057.04     9441.18    477.99 o 
  -1   3  10       54.69      -86.49    201.41 o 
   1   3  10      222.85      231.70    214.19 o 
   3   3  10      393.68      231.80    367.36 o 
   5   3  10      530.41      435.12    242.55 o 
   7   3  10      182.19     -199.64    231.54 o 
   9   3  10     1890.45     1990.61    367.17 o 
  11   3  10     2223.08     2870.77    360.82 o 
  13   3  10    12399.88    13064.86    733.34 o 
  15   3  10    10094.34    11261.07    675.79 o 
  17   3  10     2035.03     2521.97    399.42 o 
  19   3  10     1400.04     1002.74    374.91 o 
  21   3  10      290.13       38.02    387.41 o 
  23   3  10      797.89      359.18    404.00 o 
  25   3  10      564.41      766.91    928.18 o 
  27   3  10        0.24     -476.35    501.90 o 
  29   3  10        1.27     -389.70    513.65 o 
 -42   4  10       49.57     -250.88    684.49 o 
 -40   4  10       82.26     -253.80    901.72 o 
 -38   4  10        0.64     -696.37    464.25 o 
 -36   4  10        8.43      129.75    503.51 o 
 -34   4  10      475.41      552.15    611.59 o 
 -32   4  10      166.00      688.63    404.52 o 
 -30   4  10       95.18      114.16    335.87 o 
 -28   4  10       79.65      158.60    318.82 o 
 -26   4  10        9.97      254.24    300.76 o 
 -24   4  10      585.34      916.30    366.03 o 
 -22   4  10       58.53      593.23    288.88 o 
 -20   4  10      277.98     -133.69    292.72 o 
 -18   4  10     1058.51      829.99    283.95 o 
 -16   4  10     2100.87     2216.99    292.96 o 
 -14   4  10       16.69     -320.93    213.95 o 
 -12   4  10      359.84      361.73    195.97 o 
 -10   4  10       13.35      -40.17    187.48 o 
  -8   4  10     9140.63     9239.19    474.74 o 
  -6   4  10        5.26      -58.07    196.72 o 
  -4   4  10     1155.52      878.76    276.54 o 
  -2   4  10     1229.35     1440.35    260.15 o 
   0   4  10     3455.61     3694.22    339.11 o 
   2   4  10      483.94      447.79    263.77 o 
   4   4  10      110.41     -387.02    258.02 o 
   6   4  10      333.22      359.13    258.99 o 
   8   4  10      111.24      133.99    268.97 o 
  10   4  10      165.57      455.24    278.58 o 
  12   4  10       38.65     -121.41    309.48 o 
  14   4  10     2835.13     1905.90    544.39 o 
  16   4  10      211.26     -370.57    322.89 o 
  18   4  10      678.41      541.95    378.50 o 
  20   4  10       57.46     -247.21    370.32 o 
  22   4  10        4.67     -492.61    451.96 o 
  24   4  10      401.15      509.99    501.01 o 
  26   4  10        9.93     -620.32    780.64 o 
  28   4  10       38.38       39.05    542.79 o 
 -41   5  10      466.37      265.18    586.41 o 
 -39   5  10        1.48      187.96    521.09 o 
 -37   5  10      183.36      299.67    505.60 o 
 -35   5  10       68.07     -514.03    465.42 o 
 -33   5  10       56.79      540.24    399.05 o 
 -31   5  10      837.26      472.04    372.94 o 
 -29   5  10      125.79      131.12    467.03 o 
 -27   5  10       59.52      584.88    447.72 o 
 -25   5  10     3016.19     2739.91    479.12 o 
 -23   5  10      545.15      136.66    314.18 o 
 -21   5  10      779.15      312.37    311.91 o 
 -19   5  10     3862.51     3860.86    405.25 o 
 -17   5  10      110.61     -334.25    284.39 o 
 -15   5  10     3295.28     4788.30    487.38 o 
 -13   5  10    17720.63    17923.97   1041.92 o 
 -11   5  10     4723.06     6092.66    462.69 o 
  -9   5  10      951.55     1073.05    283.51 o 
  -7   5  10       40.96      150.13    300.05 o 
  -5   5  10      323.50      447.99    228.83 o 
  -3   5  10      837.50     1516.49    272.34 o 
  -1   5  10     1701.49     2158.86    293.70 o 
   1   5  10      920.75      639.17    263.34 o 
   3   5  10      603.83      475.79    282.39 o 
   5   5  10       53.04     -251.68    282.36 o 
   7   5  10       33.59      -46.43    360.51 o 
   9   5  10      999.36      982.03    357.45 o 
  11   5  10     4423.39     4143.82    676.49 o 
  13   5  10     1098.74     1173.81    402.65 o 
  15   5  10     3964.65     3982.86    504.87 o 
  17   5  10     1970.98     1812.20    415.45 o 
  19   5  10       10.21     -422.88    353.74 o 
  21   5  10       38.34        1.64    450.33 o 
  23   5  10      167.60      479.50    505.13 o 
  25   5  10       40.77      -87.74    485.87 o 
  27   5  10      308.39     -332.38    529.64 o 
 -40   6  10        3.06      364.25    943.52 o 
 -38   6  10       72.34      184.32    519.08 o 
 -36   6  10       49.39     -143.71    470.68 o 
 -34   6  10       52.63      104.70    418.54 o 
 -32   6  10      339.94      361.68    394.23 o 
 -30   6  10      305.23     -120.81    372.37 o 
 -28   6  10      425.89      617.28    379.02 o 
 -26   6  10      257.89      821.71    465.54 o 
 -24   6  10       67.83      291.17    356.32 o 
 -22   6  10      703.42      335.07    342.61 o 
 -20   6  10      656.98      100.02    323.19 o 
 -18   6  10       43.45     -411.44    292.78 o 
 -16   6  10     3076.41     3786.35    687.94 o 
 -14   6  10      992.79      934.80    353.37 o 
 -12   6  10      275.85     -252.08    319.95 o 
 -10   6  10      504.54     1157.93    315.39 o 
  -8   6  10        8.79      426.74    326.18 o 
  -6   6  10      147.22      359.13    304.73 o 
  -4   6  10      742.77      689.62    318.22 o 
  -2   6  10     1065.04     1351.70    370.49 o 
   0   6  10     5908.01     6510.80    463.26 o 
   2   6  10     1041.34      846.91    292.46 o 
   4   6  10     1137.54      992.60    319.75 o 
   6   6  10     3400.96     4180.57    408.73 o 
   8   6  10     2848.81     2363.04    551.43 o 
  10   6  10       24.14     -424.75    495.48 o 
  12   6  10      169.71      -60.27    448.77 o 
  14   6  10      826.87     1372.49    405.24 o 
  16   6  10      437.05      137.98    389.82 o 
  18   6  10        1.30       92.36    430.84 o 
  20   6  10       19.89      -72.75    521.30 o 
  22   6  10       19.00      233.30    484.79 o 
  24   6  10      621.32      475.57    642.36 o 
  26   6  10      111.81       98.00    517.48 o 
 -37   7  10       12.50      -31.15    630.90 o 
 -35   7  10        7.93     -205.85    444.50 o 
 -33   7  10        3.12      276.79    560.43 o 
 -31   7  10        0.82       41.84    396.66 o 
 -29   7  10      179.52      292.81    477.99 o 
 -27   7  10       72.38     -684.87    477.80 o 
 -25   7  10      581.12      364.66    389.81 o 
 -23   7  10      109.78       37.08    419.79 o 
 -21   7  10      484.43      382.23    393.71 o 
 -19   7  10     1847.59     2168.00    455.92 o 
 -17   7  10      240.84      101.46    374.62 o 
 -15   7  10      787.05      902.56    380.87 o 
 -13   7  10     3778.86     4212.45    500.58 o 
 -11   7  10     2172.56     2619.50    447.73 o 
  -9   7  10      341.34      421.93    360.02 o 
  -7   7  10      123.19     -214.62    312.44 o 
  -5   7  10        5.31      310.85    348.13 o 
  -3   7  10     1583.29     1528.98    472.25 o 
  -1   7  10     2904.28     2816.32    417.17 o 
   1   7  10      351.31      527.90    371.53 o 
   3   7  10      451.23       57.37    380.73 o 
   5   7  10       22.87     -320.56    391.41 o 
   7   7  10      848.52     1186.86    384.41 o 
   9   7  10     1895.64     2101.68    455.20 o 
  11   7  10      635.30     1127.43    390.03 o 
  13   7  10      571.65      308.20    421.99 o 
  15   7  10      385.10      -21.76    391.45 o 
  17   7  10      113.68     -274.29    507.73 o 
  19   7  10      132.73     -249.70    455.51 o 
  21   7  10       62.61      554.73    478.12 o 
  23   7  10       70.24      364.51    536.00 o 
 -34   8  10       15.61     -203.62    661.36 o 
 -32   8  10      231.98        9.49    424.51 o 
 -30   8  10      180.54      582.24    812.03 o 
 -28   8  10       55.41     1278.11    743.51 o 
 -26   8  10       29.81     1340.91    517.91 o 
 -24   8  10       76.34      132.92    457.34 o 
 -22   8  10     1903.06     2303.37    512.11 o 
 -20   8  10       63.55      445.53    436.60 o 
 -18   8  10     2725.51     2496.68    907.17 o 
 -16   8  10      316.61      -98.97    388.08 o 
 -14   8  10      456.06       33.71    389.23 o 
 -12   8  10       71.61     -607.06    452.55 o 
 -10   8  10      357.10      542.99    396.29 o 
  -8   8  10      581.84      186.48    498.00 o 
  -6   8  10      803.40      628.95    385.71 o 
  -4   8  10      771.30      413.63    363.28 o 
  -2   8  10       59.41      189.91    376.50 o 
   0   8  10      162.57      133.14    424.76 o 
   2   8  10       21.21      230.59    388.21 o 
   4   8  10     1668.51     1604.58    504.60 o 
   6   8  10     3332.03     3112.85    481.12 o 
   8   8  10      714.95      750.17    360.79 o 
  10   8  10        4.87      371.45    435.32 o 
  12   8  10        8.75     -122.10    366.98 o 
  14   8  10       54.36       92.80    427.25 o 
  16   8  10      194.33     -364.12    436.67 o 
  18   8  10       81.45      438.73    548.43 o 
  20   8  10      583.85     1225.38    513.79 o 
 -31   9  10       11.17     -817.88   1673.87 o 
 -29   9  10        0.04      104.92    776.91 o 
 -27   9  10       35.30     -226.37    520.62 o 
 -25   9  10      388.61     1019.16    541.29 o 
 -23   9  10       99.46      241.51    481.83 o 
 -21   9  10       38.88     -520.88    441.03 o 
 -19   9  10     1059.06      580.72    637.07 o 
 -17   9  10       12.28     -214.49    412.40 o 
 -15   9  10       96.49     -214.54    409.32 o 
 -13   9  10        0.12      -31.58    416.25 o 
 -11   9  10        2.57     -265.95    402.31 o 
  -9   9  10      164.67      -45.45    630.94 o 
  -7   9  10      369.25      627.06    438.29 o 
  -5   9  10      433.98        4.90    580.85 o 
  -3   9  10     1004.68     1126.72    422.42 o 
  -1   9  10     1015.89      994.81    425.00 o 
   1   9  10       11.99       71.78    405.28 o 
   3   9  10      457.47      403.02    413.42 o 
   5   9  10      509.01      -10.20    424.38 o 
   7   9  10      890.90      800.01    440.98 o 
   9   9  10      266.16      263.83    777.97 o 
  11   9  10      196.64      516.70    488.94 o 
  13   9  10       76.73       88.99    430.71 o 
  15   9  10        3.42      314.75    444.16 o 
  17   9  10      154.23     -487.18    579.13 o 
 -28  10  10      103.52      384.35    858.02 o 
 -26  10  10       17.16     -293.45    783.08 o 
 -24  10  10      829.83     1461.54    811.82 o 
 -22  10  10       61.32     -474.94   1236.42 o 
 -20  10  10      325.88      545.09    475.42 o 
 -18  10  10       57.91     -448.74    432.38 o 
 -16  10  10        6.90      -75.38    447.71 o 
 -14  10  10       51.23      183.15    460.83 o 
 -12  10  10        5.40     -406.07    440.27 o 
 -10  10  10       92.84      542.04    541.16 o 
  -8  10  10      154.16       -7.24    874.28 o 
  -6  10  10      273.39      367.70    422.71 o 
  -4  10  10        5.01     -595.11    442.49 o 
  -2  10  10       72.81     -162.34    667.13 o 
   0  10  10      513.48      285.68    638.71 o 
   2  10  10      455.92       65.08    520.25 o 
   4  10  10     1381.82     1898.44    494.78 o 
   6  10  10       48.13     -227.41    440.22 o 
   8  10  10       44.20     -405.04    444.69 o 
  10  10  10      240.54      722.76   1737.14 o 
  12  10  10      198.73      446.02    526.91 o 
  14  10  10      500.49      504.32   1901.63 o 
 -21  11  10       63.04    -1163.27    775.51 o 
 -19  11  10        1.07    -1170.88    780.59 o 
 -17  11  10      348.32      781.93   1225.58 o 
 -15  11  10      104.24    -1018.62    755.54 o 
 -13  11  10       20.43      250.42    496.01 o 
 -11  11  10      504.75     -580.51    479.26 o 
  -9  11  10       18.44      -61.16    484.62 o 
  -7  11  10      160.82     -205.04    736.48 o 
  -5  11  10       51.91      -17.71    425.07 o 
  -3  11  10      405.47      631.76    457.82 o 
  -1  11  10      150.55      425.06    469.30 o 
   1  11  10       75.26      262.50    473.65 o 
   3  11  10        2.24      372.50    515.07 o 
   5  11  10      246.07      291.03    485.86 o 
   7  11  10       23.59      420.49    516.02 o 
 -10  12  10      271.65      975.09   1941.40 o 
  -8  12  10       23.02       89.74    757.03 o 
  -6  12  10      125.34     -135.02    531.89 o 
  -4  12  10       13.83       74.29    670.16 o 
 -43   1  11       10.81     -348.71    688.77 o 
 -41   1  11      146.44     -111.84    635.78 o 
 -39   1  11      531.95      918.04    624.56 o 
 -37   1  11       68.36     -274.68    509.95 o 
 -35   1  11      815.11     1099.85    567.24 o 
 -33   1  11      307.03      517.54    692.32 o 
 -31   1  11      407.61      115.22    469.04 o 
 -29   1  11     1908.57     2847.98    513.76 o 
 -27   1  11      660.32      458.00    299.81 o 
 -25   1  11     1756.83     2077.92    355.13 o 
 -23   1  11      314.77      644.89    237.95 o 
 -21   1  11     2505.16     2346.90    312.41 o 
 -19   1  11     2680.08     2645.31    246.59 o 
 -17   1  11      825.90      944.22    177.31 o 
 -15   1  11       13.76     -220.54    157.60 o 
 -13   1  11    15072.65    13463.55    571.89 o 
 -11   1  11     6409.28     7412.30    389.73 o 
  -9   1  11    12493.65    11613.95    500.08 o 
  -7   1  11      107.65      177.46    145.28 o 
  -5   1  11       27.07      132.29    154.48 o 
  -3   1  11     2763.40     2822.73    251.54 o 
  -1   1  11      410.15      218.95    164.55 o 
   1   1  11     2908.08     2803.65    238.97 o 
   3   1  11    16673.24    15054.29    644.00 o 
   5   1  11     7559.76     7527.41    410.32 o 
   7   1  11     9138.57     9273.15    468.48 o 
   9   1  11     1605.42     1893.26    259.74 o 
  11   1  11     1423.15     1558.95    305.60 o 
  13   1  11      305.48      508.31    315.03 o 
  15   1  11     1595.80     1589.25    353.16 o 
  17   1  11      444.90      440.79    332.59 o 
  19   1  11        0.14     -212.85    349.69 o 
  21   1  11       21.01     -560.73    373.82 o 
  23   1  11       30.68     -653.88    477.03 o 
  25   1  11      734.24      283.86    508.30 o 
  27   1  11      133.84     -720.96    528.26 o 
  29   1  11      243.14      689.21    637.97 o 
 -44   2  11        2.06     -997.35    678.26 o 
 -42   2  11       33.59     -624.09    638.45 o 
 -40   2  11        1.93      -78.63    644.39 o 
 -38   2  11       12.94      503.40    607.04 o 
 -36   2  11        5.41     -553.70    509.01 o 
 -34   2  11       26.87      -81.88    496.00 o 
 -32   2  11       74.30      -99.11    347.52 o 
 -30   2  11     1451.30     2020.30    392.38 o 
 -28   2  11       34.18       52.48    312.10 o 
 -26   2  11     4654.31     4695.98    403.76 o 
 -24   2  11      355.81      -27.11    240.12 o 
 -22   2  11      524.24      335.46    271.37 o 
 -20   2  11       30.24       15.36    221.31 o 
 -18   2  11     1362.69     1464.48    257.52 o 
 -16   2  11       79.65     -158.73    174.72 o 
 -14   2  11      232.06       68.94    144.61 o 
 -12   2  11      191.22      195.52    164.85 o 
 -10   2  11      351.12      412.95    158.49 o 
  -8   2  11      259.00      288.20    161.82 o 
  -6   2  11      629.96      404.45    160.79 o 
  -4   2  11    10485.21    11847.92    528.39 o 
  -2   2  11    12766.20    13356.13    579.94 o 
   0   2  11     2641.43     3210.50    275.58 o 
   2   2  11       74.97     -252.42    194.02 o 
   4   2  11     1242.34      860.67    264.63 o 
   6   2  11     1701.80     1805.57    287.71 o 
   8   2  11       50.49     -364.78    243.19 o 
  10   2  11       44.62     -243.72    261.70 o 
  12   2  11       10.90      -62.52    582.53 o 
  14   2  11      325.07      -41.84    315.95 o 
  16   2  11     2078.92     2066.73    387.86 o 
  18   2  11       17.48     -105.69    457.97 o 
  20   2  11      854.87     1911.66    422.33 o 
  22   2  11      738.59     1003.18    428.25 o 
  24   2  11     1666.44     2442.72    487.56 o 
  26   2  11       30.60      278.21    500.08 o 
  28   2  11        6.60     -385.34    617.22 o 
 -43   3  11       57.78     -852.92    750.17 o 
 -41   3  11       43.34       30.45   1037.58 o 
 -39   3  11      123.71     -593.18    761.01 o 
 -37   3  11      161.20     -116.75    571.53 o 
 -35   3  11      199.75      245.02    542.14 o 
 -33   3  11     1245.59     1746.30    441.65 o 
 -31   3  11      161.18      -95.58    388.20 o 
 -29   3  11      737.88      845.40    353.04 o 
 -27   3  11     3330.34     3550.32    395.25 o 
 -25   3  11     2264.01     1555.41    393.93 o 
 -23   3  11     1333.86     1838.10    428.94 o 
 -21   3  11      215.69      120.78    295.78 o 
 -19   3  11      205.44       32.33    237.77 o 
 -17   3  11      557.36      533.64    234.01 o 
 -15   3  11     2182.42     2070.24    240.57 o 
 -13   3  11      739.09      589.24    201.85 o 
 -11   3  11     6881.06     7607.28    436.11 o 
  -9   3  11       59.81      141.90    164.88 o 
  -7   3  11     1101.28     1006.08    218.39 o 
  -5   3  11     3764.71     3582.09    259.10 o 
  -3   3  11      300.98     -132.56    249.43 o 
  -1   3  11     2938.15     2633.64    353.76 o 
   1   3  11     3951.15     4518.31    361.48 o 
   3   3  11     1156.12      716.70    259.29 o 
   5   3  11     2271.41     1876.23    409.26 o 
   7   3  11       12.08       15.95    268.38 o 
   9   3  11      307.67      121.38    295.60 o 
  11   3  11        9.86      116.11    310.51 o 
  13   3  11      143.27      101.33    315.40 o 
  15   3  11      222.74      378.77    336.21 o 
  17   3  11      128.81      291.97    366.00 o 
  19   3  11       94.61     -158.24    371.51 o 
  21   3  11        0.28     -278.52    520.22 o 
  23   3  11       18.81     -341.41    419.42 o 
  25   3  11      120.36      -16.97    470.25 o 
  27   3  11       33.88     -291.25    520.88 o 
 -42   4  11      400.18      607.80    722.69 o 
 -40   4  11       61.23     -219.17    947.20 o 
 -38   4  11       81.18      449.08    497.80 o 
 -36   4  11        6.53      389.09    455.48 o 
 -34   4  11     1438.18     1450.74    456.60 o 
 -32   4  11      533.22      450.00    400.90 o 
 -30   4  11     2977.40     3427.06    479.03 o 
 -28   4  11     2997.90     4213.55    631.39 o 
 -26   4  11     2035.63     2366.92    444.82 o 
 -24   4  11     3459.43     3498.43    416.93 o 
 -22   4  11     1455.37      924.69    416.70 o 
 -20   4  11      674.86     1054.89    295.09 o 
 -18   4  11      118.95      -52.64    258.82 o 
 -16   4  11      776.80      498.81    520.80 o 
 -14   4  11      530.58      397.38    241.61 o 
 -12   4  11        1.30       60.21    205.68 o 
 -10   4  11     3990.87     4322.07    319.06 o 
  -8   4  11    12538.57    12554.80    737.37 o 
  -6   4  11     2685.55     2967.48    365.57 o 
  -4   4  11    16086.90    16038.27    772.74 o 
  -2   4  11    20653.28    20806.71   1073.27 o 
   0   4  11     9653.01    10796.08    614.18 o 
   2   4  11      457.90      404.47    294.42 o 
   4   4  11       29.97      373.07    367.32 o 
   6   4  11      909.97      558.04    297.79 o 
   8   4  11      137.52      375.55    309.38 o 
  10   4  11     4068.39     3897.61    428.00 o 
  12   4  11       45.22     -465.70    310.47 o 
  14   4  11      522.46      893.47    369.96 o 
  16   4  11        1.27     -186.76    348.04 o 
  18   4  11      396.71      658.11    404.87 o 
  20   4  11      537.20      305.56    401.29 o 
  22   4  11      890.82      832.47    433.31 o 
  24   4  11      214.58     -441.07    481.56 o 
  26   4  11      142.52     -124.65    550.02 o 
 -41   5  11       43.99      -12.23    548.86 o 
 -39   5  11       16.30     -599.83    478.97 o 
 -37   5  11        9.84      359.94    479.10 o 
 -35   5  11      182.12     -315.69    480.02 o 
 -33   5  11        0.39      122.39    554.86 o 
 -31   5  11      451.92      229.07    365.70 o 
 -29   5  11       88.19      -45.25    341.64 o 
 -27   5  11       87.57       79.03    436.57 o 
 -25   5  11       95.34     -483.89    322.59 o 
 -23   5  11        8.77     -151.97    510.34 o 
 -21   5  11      987.84      842.28    330.17 o 
 -19   5  11     4684.81     4851.54    479.51 o 
 -17   5  11      961.01      812.38    299.82 o 
 -15   5  11       81.44     -199.26    272.99 o 
 -13   5  11     5562.38     5562.25    546.60 o 
 -11   5  11     1555.97     2116.93    505.64 o 
  -9   5  11      200.31      356.11    280.52 o 
  -7   5  11       70.46      -78.64    275.97 o 
  -5   5  11     1313.69     1168.72    407.54 o 
  -3   5  11     1418.04     1026.25    275.05 o 
  -1   5  11      210.82      298.87    267.39 o 
   1   5  11      558.62      178.62    280.16 o 
   3   5  11       13.17     -314.15    280.52 o 
   5   5  11       92.30      384.54    441.32 o 
   7   5  11      392.23     -175.91    302.17 o 
   9   5  11       17.05      437.17    359.42 o 
  11   5  11      201.90      713.42    396.79 o 
  13   5  11      110.09     -530.66    373.90 o 
  15   5  11      667.86     1096.29    428.56 o 
  17   5  11     1152.13      711.10    526.99 o 
  19   5  11        3.18      254.93    409.79 o 
  21   5  11        0.89     -182.39    587.10 o 
  23   5  11      605.06      523.78    469.34 o 
  25   5  11        6.07     -265.18    491.59 o 
 -38   6  11      155.04     -275.95    528.63 o 
 -36   6  11      465.81       25.36    486.11 o 
 -34   6  11       33.17     -667.04    444.69 o 
 -32   6  11      383.13      922.17    418.67 o 
 -30   6  11      970.98      553.40    536.51 o 
 -28   6  11      158.45      254.71    529.56 o 
 -26   6  11     1232.75      574.51    384.31 o 
 -24   6  11       31.47     -213.91    505.12 o 
 -22   6  11        4.46     -289.18    330.42 o 
 -20   6  11      720.55      867.70    469.53 o 
 -18   6  11      497.83      139.75    366.18 o 
 -16   6  11      142.15     -491.22    441.29 o 
 -14   6  11     2591.90     2055.72    645.59 o 
 -12   6  11       80.83     -222.68    338.42 o 
 -10   6  11      163.01     -435.32    323.52 o 
  -8   6  11     1489.72     2207.02    378.84 o 
  -6   6  11     2892.89     3749.71    440.61 o 
  -4   6  11     5954.36     6779.88    604.14 o 
  -2   6  11     4187.30     5113.07    491.36 o 
   0   6  11     3065.02     2416.00    343.68 o 
   2   6  11       62.39     -114.92    288.27 o 
   4   6  11     1016.86      495.05    320.07 o 
   6   6  11       11.72       58.35    369.98 o 
   8   6  11      263.23       13.08    512.51 o 
  10   6  11      639.63      677.93    367.91 o 
  12   6  11     1247.18     1748.55    445.89 o 
  14   6  11       92.90      479.06    378.55 o 
  16   6  11      158.24       45.85    398.07 o 
  18   6  11      352.33      463.93    620.44 o 
  20   6  11      838.76      576.44    483.56 o 
  22   6  11      201.12      480.40    619.92 o 
  24   6  11      638.04      854.33    553.04 o 
 -37   7  11       10.24       14.20    747.38 o 
 -35   7  11      150.76     -151.63    600.61 o 
 -33   7  11      235.33     -345.71    430.02 o 
 -31   7  11      104.60      294.62    716.45 o 
 -29   7  11        0.10     -657.44    533.58 o 
 -27   7  11       24.38     -383.24    451.72 o 
 -25   7  11       61.21     -575.67    550.67 o 
 -23   7  11        2.70      350.37    432.94 o 
 -21   7  11      860.83      841.91    453.23 o 
 -19   7  11      378.77       97.78    400.69 o 
 -17   7  11      139.53     -650.50    433.67 o 
 -15   7  11      110.62      218.19    368.32 o 
 -13   7  11      168.01       13.65    361.88 o 
 -11   7  11      945.28      912.56    587.47 o 
  -9   7  11     3978.15     3870.85    493.43 o 
  -7   7  11      152.23      992.20    374.67 o 
  -5   7  11      179.38      488.66    552.78 o 
  -3   7  11       83.45     -113.17    368.20 o 
  -1   7  11     6190.73     6789.39   1225.34 o 
   1   7  11     2633.55     2402.60    571.99 o 
   3   7  11       94.59      250.85    373.37 o 
   5   7  11     1113.21     1705.75    370.45 o 
   7   7  11      169.43      260.93    410.63 o 
   9   7  11      270.34      473.54    368.93 o 
  11   7  11      725.46      891.35    452.43 o 
  13   7  11     1104.63     1389.48    488.91 o 
  15   7  11     1779.30     1594.10    451.51 o 
  17   7  11       78.99      -24.31    442.85 o 
  19   7  11        0.35      129.40    489.24 o 
  21   7  11      181.13       58.88    492.97 o 
 -34   8  11      139.04      239.94    510.98 o 
 -32   8  11       21.47      185.41    467.94 o 
 -30   8  11        1.48       66.87    470.39 o 
 -28   8  11        3.53    -1321.43   1057.47 o 
 -26   8  11      170.75      -68.57    481.57 o 
 -24   8  11      185.70      267.90    485.56 o 
 -22   8  11      350.71      275.51    455.16 o 
 -20   8  11        7.98      293.02    440.90 o 
 -18   8  11     1458.27      739.35    442.69 o 
 -16   8  11       85.24     -618.54    412.36 o 
 -14   8  11        8.56      483.93    415.08 o 
 -12   8  11      316.12     -127.66    379.19 o 
 -10   8  11      505.91     -168.00    969.32 o 
  -8   8  11       80.72      -76.32    418.90 o 
  -6   8  11      280.43       91.38    390.38 o 
  -4   8  11      208.79        2.89    383.01 o 
  -2   8  11     1084.11      700.05    400.47 o 
   0   8  11      761.11      461.76    405.87 o 
   2   8  11        7.03      293.68    417.91 o 
   4   8  11      274.02      296.28    390.23 o 
   6   8  11      847.32     1090.44    546.87 o 
   8   8  11      601.67     -100.98    886.15 o 
  10   8  11     1095.89     1636.52    439.01 o 
  12   8  11       45.07      221.16    395.94 o 
  14   8  11      263.87      378.41    468.45 o 
  16   8  11       31.24     -639.76    426.50 o 
  18   8  11      389.58      476.93    506.27 o 
 -31   9  11       75.12       63.86   1035.77 o 
 -29   9  11       73.89      418.20    843.13 o 
 -27   9  11      324.47     -277.95    830.07 o 
 -25   9  11      288.49      484.85    514.68 o 
 -23   9  11      941.02     1023.85    527.28 o 
 -21   9  11        4.17       83.62    480.97 o 
 -19   9  11      318.60     -396.69    776.52 o 
 -17   9  11      537.03       78.79    440.92 o 
 -15   9  11     1410.84     1838.07    455.52 o 
 -13   9  11      168.16      463.55    744.57 o 
 -11   9  11      946.36     1144.12    472.53 o 
  -9   9  11      140.22     -210.42    453.16 o 
  -7   9  11      443.35      128.50    658.30 o 
  -5   9  11       17.94     -637.75    425.17 o 
  -3   9  11      144.90      705.13    713.33 o 
  -1   9  11     2082.69     1610.38    458.05 o 
   1   9  11      661.42     -186.24    452.43 o 
   3   9  11     1647.50     1075.95    443.27 o 
   5   9  11      521.71      394.41    455.05 o 
   7   9  11       85.00     -239.23    541.30 o 
   9   9  11        9.09      -34.33    616.29 o 
  11   9  11      488.85      132.49    597.85 o 
  13   9  11      118.36     -167.17    601.40 o 
  15   9  11       23.05      -65.27    458.10 o 
 -26  10  11       71.81    -1293.39   1820.29 o 
 -24  10  11        2.92       40.43    525.18 o 
 -22  10  11       35.58      641.05    522.45 o 
 -20  10  11       77.39     -689.75    459.83 o 
 -18  10  11       11.64     -559.51    571.98 o 
 -16  10  11        8.62     -857.49    646.60 o 
 -14  10  11       23.48     -225.84    565.41 o 
 -12  10  11      178.06      584.38    522.90 o 
 -10  10  11      241.84     -209.58    688.54 o 
  -8  10  11       66.77     -147.83    650.93 o 
  -6  10  11      376.79     -338.50    543.97 o 
  -4  10  11       68.87      189.89    463.39 o 
  -2  10  11     1289.32     1489.36    788.19 o 
   0  10  11      470.02       26.80    451.60 o 
   2  10  11      199.36      244.17    429.61 o 
   4  10  11      299.99      103.04    498.86 o 
   6  10  11      865.12      769.21    662.19 o 
   8  10  11      151.79      628.24    510.67 o 
  10  10  11       13.12     -941.21    682.18 o 
  12  10  11      485.69     1246.61    567.06 o 
 -21  11  11       13.03      621.97   1890.78 o 
 -19  11  11      386.67     -819.40    769.09 o 
 -17  11  11       37.28     -800.13    797.32 o 
 -15  11  11      323.32     -609.46    774.22 o 
 -13  11  11      230.36     -463.77    583.47 o 
 -11  11  11       22.91     -338.04    515.11 o 
  -9  11  11       83.64     -491.91    945.92 o 
  -7  11  11       21.05     -536.87    496.49 o 
  -5  11  11       64.79      284.39    509.18 o 
  -3  11  11      108.80      445.60    829.34 o 
  -1  11  11      206.76      -99.83    506.04 o 
   1  11  11       33.62     -129.03    479.50 o 
   3  11  11      143.81     -615.93    541.13 o 
   5  11  11       60.20     -225.59    598.42 o 
 -44   0  12        1.44     -997.81    958.05 o 
 -42   0  12       66.77     -784.51    892.97 o 
 -40   0  12       82.53      972.51    878.51 o 
 -38   0  12        3.24      357.91    853.20 o 
 -36   0  12      241.35      307.30    766.44 o 
 -34   0  12      141.42     -422.99    726.67 o 
 -32   0  12        5.09      260.30    621.83 o 
 -30   0  12       94.73     -397.68    549.52 o 
 -28   0  12     1728.47     1095.43    600.13 o 
 -26   0  12    10579.82    10903.64   1297.88 o 
 -24   0  12      686.41      516.98    531.44 o 
 -22   0  12      225.32      426.44    248.96 o 
 -20   0  12      896.08      591.43    249.90 o 
 -18   0  12     5214.67     6411.26    591.00 o 
 -16   0  12    10897.22    11729.17    736.49 o 
 -14   0  12      266.50     -374.36    312.72 o 
 -12   0  12    30270.29    26518.96   1473.15 o 
 -10   0  12      307.91      264.12    227.42 o 
  -8   0  12      976.43      641.43    319.52 o 
  -6   0  12     1753.80     1500.14    270.80 o 
  -4   0  12     5559.12     5935.09    469.52 o 
  -2   0  12       46.90     -129.03    242.19 o 
   0   0  12     1097.90     1225.10    286.29 o 
   2   0  12     4793.61     5243.07    462.46 o 
   4   0  12     5616.67     5893.02    510.08 o 
   6   0  12      205.88       11.72    293.50 o 
   8   0  12       84.87      -60.18    323.24 o 
  10   0  12     5378.63     5368.70    852.99 o 
  12   0  12     1883.25     2034.81    425.40 o 
  14   0  12     8860.89    10679.83   1098.47 o 
  16   0  12     5561.08     5942.40    872.45 o 
  18   0  12      662.66      436.50    831.51 o 
  20   0  12      371.63      430.23    668.86 o 
  22   0  12      112.57     -850.83    651.17 o 
  24   0  12      117.34       61.18    911.05 o 
  26   0  12      457.38      222.00    791.48 o 
 -43   1  12      115.65     -149.98    663.99 o 
 -41   1  12       46.99      442.51    659.53 o 
 -39   1  12       86.54     -755.30    567.60 o 
 -37   1  12       12.41     -291.12    553.14 o 
 -35   1  12       10.63     -355.23    544.10 o 
 -33   1  12       90.22      -49.12    482.65 o 
 -31   1  12      538.59      397.40    473.56 o 
 -29   1  12      199.04      272.29    418.87 o 
 -27   1  12     4660.94     4367.43    578.26 o 
 -25   1  12     2020.99     1458.23    316.82 o 
 -23   1  12       15.51     -211.37    232.21 o 
 -21   1  12       88.39      633.43    270.58 o 
 -19   1  12       60.84     -229.72    188.67 o 
 -17   1  12      524.73      525.15    192.24 o 
 -15   1  12      111.02     -181.14    172.45 o 
 -13   1  12     1906.23     1882.15    197.65 o 
 -11   1  12      148.36       86.34    223.34 o 
  -9   1  12      647.30      553.05    165.70 o 
  -7   1  12      438.30      483.07    165.22 o 
  -5   1  12       97.69      -97.44    161.01 o 
  -3   1  12       39.68     -141.36    167.42 o 
  -1   1  12     1748.03     1607.32    210.36 o 
   1   1  12      612.46      641.49    198.53 o 
   3   1  12      123.44     -280.69    187.13 o 
   5   1  12      707.65      493.52    261.65 o 
   7   1  12     4393.02     5261.48    528.93 o 
   9   1  12      241.60      -28.78    271.06 o 
  11   1  12      251.38       13.96    351.45 o 
  13   1  12      656.43      754.92    325.98 o 
  15   1  12        3.33     -353.98    358.30 o 
  17   1  12      524.42      914.98    380.73 o 
  19   1  12      153.34     -499.73    371.21 o 
  21   1  12      135.11       21.08    465.33 o 
  23   1  12      358.37       39.93    502.27 o 
  25   1  12       11.67     -416.12    525.13 o 
  27   1  12        5.13      130.99    571.23 o 
 -44   2  12       48.94      322.03   1462.38 o 
 -42   2  12        2.75     -443.36    625.05 o 
 -40   2  12       65.08      559.53    614.80 o 
 -38   2  12      694.23     1324.75    638.27 o 
 -36   2  12       11.56      525.20    552.46 o 
 -34   2  12       38.44     -408.60    493.27 o 
 -32   2  12       90.83      651.05    470.38 o 
 -30   2  12      682.90      683.62    349.87 o 
 -28   2  12       94.09      301.79    326.48 o 
 -26   2  12       10.74      -48.85    259.55 o 
 -24   2  12        5.76      243.40    314.45 o 
 -22   2  12       64.26      397.82    265.08 o 
 -20   2  12     1814.26     1798.33    279.56 o 
 -18   2  12      565.04      733.46    240.15 o 
 -16   2  12     1357.60     1255.25    225.19 o 
 -14   2  12     3516.38     3824.67    298.95 o 
 -12   2  12     3213.17     3856.02    307.51 o 
 -10   2  12    14323.11    14277.67    678.02 o 
  -8   2  12      205.11      282.73    173.70 o 
  -6   2  12     3267.00     3208.70    248.93 o 
  -4   2  12     1186.75      867.43    193.33 o 
  -2   2  12        9.43     -168.01    196.14 o 
   0   2  12       60.82     -265.28    225.04 o 
   2   2  12     1803.56     1640.15    274.21 o 
   4   2  12     1443.14     1158.18    271.98 o 
   6   2  12       21.27     -263.65    259.28 o 
   8   2  12      544.19     -121.37    275.47 o 
  10   2  12     3133.13     2861.38    373.63 o 
  12   2  12     2963.85     3143.59    405.03 o 
  14   2  12     1664.68     1563.16    381.19 o 
  16   2  12       17.14      113.27    361.42 o 
  18   2  12      531.53      358.10    370.39 o 
  20   2  12        9.00     -274.47    402.01 o 
  22   2  12      109.57     -122.47    406.82 o 
  24   2  12      129.38      415.24    463.43 o 
  26   2  12       26.47     -823.33    652.10 o 
 -43   3  12        1.16     -872.04    687.69 o 
 -41   3  12      106.13      -31.45   1149.65 o 
 -39   3  12       50.54     -459.67    665.21 o 
 -37   3  12      206.50      139.12    598.44 o 
 -35   3  12        8.92     -141.79    494.14 o 
 -33   3  12       40.94     -345.74    378.88 o 
 -31   3  12       84.11     -221.45    331.50 o 
 -29   3  12      439.97      308.72    332.12 o 
 -27   3  12    11805.41    10130.53    654.00 o 
 -25   3  12     1297.41     1671.13    404.96 o 
 -23   3  12      628.23      964.87    294.39 o 
 -21   3  12     4240.02     4221.69    386.69 o 
 -19   3  12     3051.04     2666.82    326.18 o 
 -17   3  12     1743.07     1865.71    356.33 o 
 -15   3  12      343.06      336.90    214.09 o 
 -13   3  12      145.49      -36.41    202.97 o 
 -11   3  12     3139.18     3733.94    299.71 o 
  -9   3  12      733.82      561.33    268.12 o 
  -7   3  12     2199.04     2522.86    322.90 o 
  -5   3  12      697.95      547.11    241.23 o 
  -3   3  12       31.20     -125.36    253.28 o 
  -1   3  12      227.35      193.36    248.54 o 
   1   3  12      307.21      274.31    310.06 o 
   3   3  12     2075.06     1878.38    362.46 o 
   5   3  12     6694.60     6243.79    467.71 o 
   7   3  12     2278.07     2163.17    339.84 o 
   9   3  12      318.22      441.95    317.05 o 
  11   3  12      836.47      389.26    331.69 o 
  13   3  12      190.62      421.74    342.49 o 
  15   3  12      106.89      430.07    364.96 o 
  17   3  12      912.09     1710.37    419.21 o 
  19   3  12      713.30      782.92    392.13 o 
  21   3  12       74.93       74.39    404.76 o 
  23   3  12      497.63      394.48    453.31 o 
  25   3  12        5.35     -154.64    522.89 o 
 -42   4  12       26.72     -364.64    798.97 o 
 -40   4  12        2.15      321.70    653.02 o 
 -38   4  12        6.37      467.94    595.99 o 
 -36   4  12        0.62     -688.16    458.78 o 
 -34   4  12       36.44     -101.64    437.24 o 
 -32   4  12      586.10     1149.51    415.70 o 
 -30   4  12       24.00     -186.98    330.06 o 
 -28   4  12      342.31       38.37    314.39 o 
 -26   4  12       69.02      -36.24    453.35 o 
 -24   4  12     1225.38     1679.20    342.88 o 
 -22   4  12       61.11      -97.68    289.10 o 
 -20   4  12     1772.66     1494.08    323.48 o 
 -18   4  12      124.35      288.83    271.18 o 
 -16   4  12     1468.04     1590.35    295.42 o 
 -14   4  12        5.52     -151.20    283.01 o 
 -12   4  12     4089.07     4550.38    348.77 o 
 -10   4  12       37.60      -43.07    260.02 o 
  -8   4  12      783.50     1013.51    302.07 o 
  -6   4  12        1.34      333.63    248.98 o 
  -4   4  12     6371.33     6630.99    451.32 o 
  -2   4  12       82.91      -25.62    370.96 o 
   0   4  12      136.68      155.46    409.61 o 
   2   4  12      110.48       71.03    382.17 o 
   4   4  12       56.78      266.19    282.35 o 
   6   4  12      388.06      126.61    313.94 o 
   8   4  12      418.47      777.21    332.90 o 
  10   4  12       41.42     -238.04    321.96 o 
  12   4  12      113.31      -24.81    325.07 o 
  14   4  12      468.63      355.26    369.09 o 
  16   4  12      144.17     -199.21    471.76 o 
  18   4  12       82.77     -195.57    401.17 o 
  20   4  12        1.60      232.27    435.41 o 
  22   4  12      523.64      798.01    566.25 o 
  24   4  12      103.22      269.66    510.71 o 
 -41   5  12       69.71     -625.64    674.07 o 
 -39   5  12        8.75      232.30    636.76 o 
 -37   5  12      146.82      -48.07    471.18 o 
 -35   5  12       29.86     -326.41    414.24 o 
 -33   5  12       10.23      567.20    436.66 o 
 -31   5  12        8.19       45.81    370.11 o 
 -29   5  12      358.06      -65.28    333.96 o 
 -27   5  12      115.19      -24.81    535.87 o 
 -25   5  12      253.92      275.77    349.81 o 
 -23   5  12     1922.13     2251.44    451.89 o 
 -21   5  12      253.08      492.83    316.26 o 
 -19   5  12     9641.41     9314.83    795.44 o 
 -17   5  12       51.42     -340.71    332.83 o 
 -15   5  12      745.05       71.29    492.77 o 
 -13   5  12     4322.32     4271.10    481.55 o 
 -11   5  12     2101.43     2928.62    687.24 o 
  -9   5  12      287.76      316.63    298.20 o 
  -7   5  12     3047.98     3665.74    447.20 o 
  -5   5  12     2703.76     3076.60    462.86 o 
  -3   5  12      615.50      701.52    431.07 o 
  -1   5  12     5370.90     5349.83    436.61 o 
   1   5  12       85.14      221.41    298.60 o 
   3   5  12     3644.43     4222.99    564.09 o 
   5   5  12     4600.16     4766.29    592.79 o 
   7   5  12      587.15      372.10    329.97 o 
   9   5  12     2379.30     2451.79    481.30 o 
  11   5  12       33.94      -77.57    393.64 o 
  13   5  12       97.41      -10.30    420.06 o 
  15   5  12      235.37       82.23    506.16 o 
  17   5  12      329.46      334.88    414.55 o 
  19   5  12      491.71      483.07    492.54 o 
  21   5  12     1408.75     1729.69    568.70 o 
  23   5  12      521.07     1006.31    561.45 o 
 -38   6  12        7.60     -649.02    498.12 o 
 -36   6  12       34.05     -194.69    462.35 o 
 -34   6  12      191.19      -20.41    412.59 o 
 -32   6  12        1.38     -165.78    388.44 o 
 -30   6  12       37.10     -520.15    359.15 o 
 -28   6  12       68.67     -234.41    598.33 o 
 -26   6  12       58.64     -349.86    377.35 o 
 -24   6  12       52.60      425.62    418.76 o 
 -22   6  12      647.19      995.38    422.54 o 
 -20   6  12     1381.29     1389.98    430.55 o 
 -18   6  12     2433.68     2035.25    444.41 o 
 -16   6  12     4544.98     4489.35    517.85 o 
 -14   6  12      629.19     1058.48    404.57 o 
 -12   6  12      795.87      757.47    386.86 o 
 -10   6  12      939.25     1710.37    401.24 o 
  -8   6  12      221.33      -72.27    321.14 o 
  -6   6  12      386.56      785.50    352.01 o 
  -4   6  12      581.09     1449.17    635.58 o 
  -2   6  12      491.85      559.64    349.37 o 
   0   6  12     4265.44     5569.19    529.25 o 
   2   6  12       52.87      169.00    317.43 o 
   4   6  12      707.13      514.96    339.07 o 
   6   6  12      226.39     -402.42    394.19 o 
   8   6  12       62.94       86.06    535.85 o 
  10   6  12      202.01     -334.79    363.15 o 
  12   6  12      744.68      684.68    438.03 o 
  14   6  12     1223.02     1515.23    604.43 o 
  16   6  12       10.39      804.26    444.59 o 
  18   6  12      183.15      430.19    488.77 o 
  20   6  12      168.34     1158.65    533.18 o 
  22   6  12       13.53     -736.53    492.58 o 
 -37   7  12      123.33     -355.40    514.14 o 
 -35   7  12      227.51     -393.63    609.48 o 
 -33   7  12        2.32     -204.04    530.69 o 
 -31   7  12       46.29      532.86    515.87 o 
 -29   7  12       10.94     -155.92    674.00 o 
 -27   7  12       69.08     -470.14    718.38 o 
 -25   7  12      165.38     -231.20    440.58 o 
 -23   7  12     1430.29      933.85    446.33 o 
 -21   7  12      251.43      410.33    497.22 o 
 -19   7  12     1402.26      906.36    435.90 o 
 -17   7  12      344.35      409.57    414.02 o 
 -15   7  12      907.79     1304.21    427.44 o 
 -13   7  12     2429.77     3076.54    498.04 o 
 -11   7  12      141.78     -223.60    386.74 o 
  -9   7  12     1283.56     1163.94    419.11 o 
  -7   7  12      352.81      495.92    608.96 o 
  -5   7  12       31.27      268.01    379.02 o 
  -3   7  12      609.88      427.10    369.15 o 
  -1   7  12      391.58      232.23    381.91 o 
   1   7  12       14.19      185.94    388.89 o 
   3   7  12      949.92     1280.74    434.65 o 
   5   7  12       50.27       64.01    664.06 o 
   7   7  12        0.60      325.81    581.83 o 
   9   7  12        4.67     -155.46    415.03 o 
  11   7  12       12.60     -179.51    397.42 o 
  13   7  12      286.29      379.18    419.66 o 
  15   7  12       68.13     -488.77    406.99 o 
  17   7  12      980.10     1288.32    512.52 o 
  19   7  12       35.84      184.49    516.34 o 
 -34   8  12        4.50      -28.56    485.04 o 
 -32   8  12       20.58     -304.89    467.54 o 
 -30   8  12       90.47      259.09    785.86 o 
 -28   8  12       43.76      657.63    559.93 o 
 -26   8  12        0.75     -160.70    460.68 o 
 -24   8  12       24.63     -284.13    457.00 o 
 -22   8  12      378.31      419.28    519.78 o 
 -20   8  12       70.23     -287.74    437.65 o 
 -18   8  12       63.93      -43.94    390.81 o 
 -16   8  12      108.30       29.07    429.08 o 
 -14   8  12     1336.13     1327.20    477.38 o 
 -12   8  12     1043.41      684.58    440.15 o 
 -10   8  12      458.86      505.48    445.69 o 
  -8   8  12        1.46      -60.25    421.68 o 
  -6   8  12      312.31      391.44    768.85 o 
  -4   8  12       64.07      261.42    410.28 o 
  -2   8  12     1528.65     1218.00    438.38 o 
   0   8  12      670.90      564.24    420.16 o 
   2   8  12        1.45     -336.68    396.72 o 
   4   8  12      355.79     -355.71    441.62 o 
   6   8  12        4.19      513.59    616.33 o 
   8   8  12       14.28      273.15    561.11 o 
  10   8  12      264.98     1086.12    604.27 o 
  12   8  12     1247.42     2082.97    471.63 o 
  14   8  12      491.15     -222.66    452.68 o 
  16   8  12      226.13     1300.29    774.38 o 
 -29   9  12       76.66     -405.37    837.26 o 
 -27   9  12       18.18     -765.70    510.47 o 
 -25   9  12      176.06     -311.81    520.31 o 
 -23   9  12       12.44     -398.47    482.97 o 
 -21   9  12       47.10     -213.51    483.87 o 
 -19   9  12        2.01      810.51    554.90 o 
 -17   9  12        9.29      138.06    452.20 o 
 -15   9  12       13.96     -484.21    547.01 o 
 -13   9  12      407.26      230.85    410.04 o 
 -11   9  12      137.34     -671.42    447.62 o 
  -9   9  12      455.01      169.50    447.22 o 
  -7   9  12        1.42     -380.41    492.72 o 
  -5   9  12      177.78     -286.61    432.27 o 
  -3   9  12     1486.17      734.59    429.12 o 
  -1   9  12      240.61      946.84    444.14 o 
   1   9  12       15.16     -355.76    584.44 o 
   3   9  12       18.86     -296.96    437.20 o 
   5   9  12     1066.79     1136.80    483.01 o 
   7   9  12      129.13     -239.28    603.64 o 
   9   9  12      169.63      -38.01    578.75 o 
  11   9  12      440.83      740.74    523.83 o 
  13   9  12       18.19      486.29    529.80 o 
 -26  10  12       39.41     -737.12    544.07 o 
 -24  10  12       55.43     -207.00    464.39 o 
 -22  10  12        0.50     -742.35    515.88 o 
 -20  10  12       16.06      312.76    514.27 o 
 -18  10  12       73.27        4.73    619.76 o 
 -16  10  12      420.40      -32.32    459.88 o 
 -14  10  12      146.61       90.99    498.53 o 
 -12  10  12       17.64      492.47    448.84 o 
 -10  10  12      193.41      630.42    495.75 o 
  -8  10  12       17.28     -497.20    465.53 o 
  -6  10  12       57.61     -186.05    502.26 o 
  -4  10  12       27.15      757.20    718.72 o 
  -2  10  12      268.33     -650.63    433.76 o 
   0  10  12       20.59     -132.83    463.05 o 
   2  10  12      175.11      631.52   1137.56 o 
   4  10  12        4.38      541.54    495.19 o 
   6  10  12       42.15     -803.57    661.67 o 
   8  10  12      851.65      516.47    693.51 o 
 -19  11  12       79.04      368.85    493.28 o 
 -17  11  12        0.11      598.40    535.90 o 
 -15  11  12      165.69      -99.01    441.92 o 
 -13  11  12       37.08      484.54    505.36 o 
 -11  11  12      167.83     -430.33   1062.63 o 
  -9  11  12      129.82     -180.15    526.89 o 
  -7  11  12       24.37      208.75    578.37 o 
  -5  11  12        2.48     -316.23   1410.67 o 
  -3  11  12        4.68       84.15    572.86 o 
  -1  11  12        0.40      206.73    552.77 o 
   1  11  12       58.84      717.58    517.68 o 
 -43   1  13        9.59     -929.88    619.92 o 
 -41   1  13       57.69     -611.11    626.95 o 
 -39   1  13      145.56     -186.21    602.80 o 
 -37   1  13       15.60      114.33    569.23 o 
 -35   1  13       63.08     -101.90    526.55 o 
 -33   1  13     1109.97      944.76    610.98 o 
 -31   1  13      762.48      149.13    453.29 o 
 -29   1  13      387.07      123.32    396.94 o 
 -27   1  13     2412.20     2262.67    491.50 o 
 -25   1  13      259.23      365.40    287.48 o 
 -23   1  13      592.63       84.47    285.39 o 
 -21   1  13      512.33      553.00    239.41 o 
 -19   1  13      176.43      152.70    246.11 o 
 -17   1  13        1.67        0.84    254.85 o 
 -15   1  13      316.00      593.98    184.71 o 
 -13   1  13     1070.88      799.25    213.97 o 
 -11   1  13       90.36      -93.72    177.24 o 
  -9   1  13     1113.23     1080.77    191.25 o 
  -7   1  13     1460.67     1485.71    211.03 o 
  -5   1  13     5342.89     5850.22    467.16 o 
  -3   1  13    14664.50    12847.04    636.24 o 
  -1   1  13     3948.44     4556.87    311.85 o 
   1   1  13      812.09     1006.47    226.44 o 
   3   1  13     1088.87      788.70    227.15 o 
   5   1  13       27.41     -190.92    291.32 o 
   7   1  13      151.64     -300.68    272.90 o 
   9   1  13      835.52      811.33    310.49 o 
  11   1  13     1019.50     1147.03    335.39 o 
  13   1  13      977.69      799.96    345.14 o 
  15   1  13      613.10       27.18    336.91 o 
  17   1  13      101.57     -491.07    451.57 o 
  19   1  13     1301.08      537.34    543.08 o 
  21   1  13      358.53       -5.75    637.66 o 
  23   1  13      324.65      -25.37    521.11 o 
  25   1  13      447.08      545.59    567.97 o 
 -42   2  13       78.61     -181.22   1212.92 o 
 -40   2  13        1.36       75.05    706.78 o 
 -38   2  13       43.97     -360.35    555.87 o 
 -36   2  13        7.23     -226.18    510.83 o 
 -34   2  13       21.70      162.39   1088.20 o 
 -32   2  13        3.01      128.69    471.17 o 
 -30   2  13       94.14      407.33    426.50 o 
 -28   2  13     3496.69     3395.39    429.93 o 
 -26   2  13      192.44       57.21    321.96 o 
 -24   2  13     1688.41     1273.79    394.25 o 
 -22   2  13     1308.34     1471.64    296.59 o 
 -20   2  13      440.70      208.48    250.22 o 
 -18   2  13      683.44      508.69    247.82 o 
 -16   2  13       12.13     -343.99    229.33 o 
 -14   2  13      218.34      489.08    247.81 o 
 -12   2  13     2392.44     2355.81    257.29 o 
 -10   2  13      635.34      574.11    187.67 o 
  -8   2  13     2669.42     3480.18    349.73 o 
  -6   2  13      175.58      223.27    194.62 o 
  -4   2  13     1728.97     1778.43    228.00 o 
  -2   2  13      316.65     -280.14    341.27 o 
   0   2  13     3364.72     3288.88    328.03 o 
   2   2  13     5295.84     4828.20    386.75 o 
   4   2  13     1580.91     1588.33    313.20 o 
   6   2  13      923.47      953.84    305.89 o 
   8   2  13      239.78     -108.81    293.06 o 
  10   2  13      128.51      201.91    309.51 o 
  12   2  13       64.02     -339.05    319.97 o 
  14   2  13      742.34      305.80    357.51 o 
  16   2  13      573.44      200.28    374.75 o 
  18   2  13        4.00      -67.82    402.24 o 
  20   2  13        0.65      445.88    424.87 o 
  22   2  13      140.31       25.92    549.28 o 
  24   2  13       17.76     -133.71    598.53 o 
 -41   3  13       16.14      116.57    648.12 o 
 -39   3  13      112.61      450.24    599.63 o 
 -37   3  13       63.56       15.06    549.74 o 
 -35   3  13       17.22     -241.94    510.55 o 
 -33   3  13       98.88      -56.11    465.89 o 
 -31   3  13      116.39      -33.72    366.31 o 
 -29   3  13      553.64     1171.34    367.83 o 
 -27   3  13     1272.46     1320.87    334.91 o 
 -25   3  13       84.50       30.63    334.94 o 
 -23   3  13       25.27       88.30    283.72 o 
 -21   3  13        6.20     -166.81    257.94 o 
 -19   3  13      271.72      277.90    256.65 o 
 -17   3  13       18.52     -120.80    246.24 o 
 -15   3  13      115.21       96.35    222.29 o 
 -13   3  13      267.52      207.15    222.65 o 
 -11   3  13       45.38     -141.77    213.76 o 
  -9   3  13     1860.88     2390.98    278.00 o 
  -7   3  13      904.03      724.06    338.65 o 
  -5   3  13      426.85      433.55    270.77 o 
  -3   3  13     6423.18     6446.72    486.28 o 
  -1   3  13      490.31      292.11    304.18 o 
   1   3  13      411.90      802.07    287.67 o 
   3   3  13        3.05     -417.26    278.17 o 
   5   3  13     1094.07      520.35    295.01 o 
   7   3  13     1173.07      884.62    347.18 o 
   9   3  13      614.12      226.47    329.46 o 
  11   3  13      285.58      -68.71    344.00 o 
  13   3  13      161.55      -47.38    352.95 o 
  15   3  13      427.35      818.49    460.73 o 
  17   3  13      153.42     1127.61    413.43 o 
  19   3  13      138.03     -294.65    415.10 o 
  21   3  13       55.03      -14.81    447.35 o 
  23   3  13        2.42      487.43    455.26 o 
 -40   4  13       62.05     -748.96   1209.31 o 
 -38   4  13       40.03      191.13    591.86 o 
 -36   4  13       26.43       87.77    527.23 o 
 -34   4  13      308.20      654.42    662.12 o 
 -32   4  13      151.24      441.08    394.56 o 
 -30   4  13     1597.88     1184.96    362.29 o 
 -28   4  13       25.73      -72.38    398.09 o 
 -26   4  13      337.96      414.27    330.05 o 
 -24   4  13      440.97      565.76    336.35 o 
 -22   4  13       20.87       -6.68    311.32 o 
 -20   4  13     2087.50     1912.58    335.91 o 
 -18   4  13      692.43      413.62    287.99 o 
 -16   4  13     1601.53     1441.15    306.65 o 
 -14   4  13      166.70     -194.89    317.10 o 
 -12   4  13     9746.12    10394.51    666.09 o 
 -10   4  13     1321.06     1455.32    326.40 o 
  -8   4  13       20.36      -25.86    283.33 o 
  -6   4  13      636.70      336.46    316.11 o 
  -4   4  13     3957.39     4481.69    393.08 o 
  -2   4  13     6766.04     7230.14    499.07 o 
   0   4  13       54.82     -119.11    309.35 o 
   2   4  13     3571.65     3033.46    508.63 o 
   4   4  13     2971.89     3427.05    392.34 o 
   6   4  13     2041.80     2503.22    393.64 o 
   8   4  13     1084.14     1233.06    462.06 o 
  10   4  13       29.36      400.17    347.04 o 
  12   4  13        8.45     -489.98    362.52 o 
  14   4  13     2225.32     1546.91    424.46 o 
  16   4  13        3.68      296.39    411.00 o 
  18   4  13        2.52       43.99    511.86 o 
  20   4  13      205.27     -636.90    424.60 o 
  22   4  13        9.36      245.92    459.47 o 
 -39   5  13        1.84      189.11    517.24 o 
 -37   5  13        0.51     -200.66    480.32 o 
 -35   5  13      355.48      309.97    456.54 o 
 -33   5  13        0.76      367.91    398.15 o 
 -31   5  13        8.46      -29.59    375.01 o 
 -29   5  13        0.45     -588.45    433.66 o 
 -27   5  13       10.25     -128.77    446.68 o 
 -25   5  13        8.35     -553.53    426.85 o 
 -23   5  13      350.96      384.71    337.84 o 
 -21   5  13     2100.99     2204.04    382.84 o 
 -19   5  13      888.85      321.09    352.59 o 
 -17   5  13     2160.01     2706.74    442.71 o 
 -15   5  13     2369.01     2704.98    424.57 o 
 -13   5  13      872.98     1027.38    386.81 o 
 -11   5  13      413.49      746.44    531.70 o 
  -9   5  13       13.26       79.96    310.39 o 
  -7   5  13      640.60      636.25    430.51 o 
  -5   5  13      226.74     1093.27    350.23 o 
  -3   5  13     6640.10     7422.96    596.14 o 
  -1   5  13     1621.92     1880.24    352.20 o 
   1   5  13      272.93      272.91    312.48 o 
   3   5  13      459.78      -88.44    403.91 o 
   5   5  13      785.41     1023.61    361.58 o 
   7   5  13       98.40     -538.99    359.32 o 
   9   5  13      637.96      817.67    414.18 o 
  11   5  13        7.30       -2.30    644.59 o 
  13   5  13       11.53     -437.49    426.80 o 
  15   5  13      392.39     1066.10    752.46 o 
  17   5  13        0.26     -116.82    432.06 o 
  19   5  13        6.93     -625.27    446.80 o 
  21   5  13        2.35      342.60    521.23 o 
 -38   6  13       21.95     -150.19    510.72 o 
 -36   6  13      388.86      397.27    478.96 o 
 -34   6  13       70.42      144.73    664.69 o 
 -32   6  13      301.32      383.50    392.98 o 
 -30   6  13        2.20      357.53    531.27 o 
 -28   6  13      489.25       -5.19    424.45 o 
 -26   6  13       11.31     -451.11    579.26 o 
 -24   6  13      116.31      106.62    412.78 o 
 -22   6  13       20.45     -314.80    375.41 o 
 -20   6  13      237.44      372.18    400.19 o 
 -18   6  13     1083.97     1629.36    440.35 o 
 -16   6  13      726.97      498.37    394.73 o 
 -14   6  13      682.65      771.56    512.48 o 
 -12   6  13      765.03     1060.58    404.93 o 
 -10   6  13       24.07       34.15    412.05 o 
  -8   6  13      153.32     -120.96    349.49 o 
  -6   6  13      389.47     1124.25    369.09 o 
  -4   6  13     1236.32     1340.50    369.04 o 
  -2   6  13      722.34     1172.13    380.58 o 
   0   6  13     2283.42     3114.13    469.64 o 
   2   6  13      105.87      215.41    390.42 o 
   4   6  13     1878.19     2082.49    488.94 o 
   6   6  13     1116.33     1165.22    411.89 o 
   8   6  13       25.02     -318.13    377.45 o 
  10   6  13       40.60      223.44    395.09 o 
  12   6  13       48.85     -237.58    590.43 o 
  14   6  13        7.38      320.40    445.63 o 
  16   6  13      101.05      860.92    475.83 o 
  18   6  13        8.14     -630.41    496.01 o 
  20   6  13       12.96      426.30    829.69 o 
 -35   7  13      132.60     -142.71    572.22 o 
 -33   7  13      344.52      782.97    506.38 o 
 -31   7  13        1.58     -519.21    660.67 o 
 -29   7  13       39.03     -165.58    649.75 o 
 -27   7  13      215.70     -218.82    440.60 o 
 -25   7  13       56.70       63.60    623.41 o 
 -23   7  13       88.31       26.53    500.49 o 
 -21   7  13        0.44     -359.95    599.42 o 
 -19   7  13     1155.78      463.86    432.30 o 
 -17   7  13     3420.58     2760.78    496.83 o 
 -15   7  13      724.18     1210.22    446.90 o 
 -13   7  13      631.67     -407.07    399.04 o 
 -11   7  13       50.99      380.29    384.15 o 
  -9   7  13      289.99     -170.48    407.47 o 
  -7   7  13      398.90      701.96    387.31 o 
  -5   7  13       16.41     -422.06    573.48 o 
  -3   7  13      466.89      167.36    447.72 o 
  -1   7  13      957.19     1181.39    415.47 o 
   1   7  13      119.23     -137.92    407.75 o 
   3   7  13       29.34       21.38    416.82 o 
   5   7  13      680.19      547.85    706.87 o 
   7   7  13       50.64       92.26    375.24 o 
   9   7  13       54.76      305.44    405.92 o 
  11   7  13      582.84      307.90    438.26 o 
  13   7  13      212.82       81.89    466.97 o 
  15   7  13       47.14      170.49    450.12 o 
  17   7  13        0.57      180.98    533.30 o 
 -32   8  13       38.93     -350.65    451.90 o 
 -30   8  13       83.31      787.31    798.70 o 
 -28   8  13       54.34     -651.01    478.08 o 
 -26   8  13      193.31       78.72    518.46 o 
 -24   8  13       17.40       -8.53    445.88 o 
 -22   8  13      929.55      628.49    538.68 o 
 -20   8  13       12.62      160.03    419.12 o 
 -18   8  13      462.80      417.28    472.33 o 
 -16   8  13        4.03      -39.47    430.38 o 
 -14   8  13      789.56      660.89    473.73 o 
 -12   8  13      590.31      889.01    492.61 o 
 -10   8  13        8.45      -14.87    436.74 o 
  -8   8  13       23.95     -252.77    436.56 o 
  -6   8  13       37.58     -351.99    392.68 o 
  -4   8  13     1379.42     1027.91    410.04 o 
  -2   8  13     1066.41      895.50    437.76 o 
   0   8  13      594.42      650.14    620.44 o 
   2   8  13       22.99     -100.22    427.56 o 
   4   8  13      163.17      359.39    464.17 o 
   6   8  13        1.58     -307.01    594.75 o 
   8   8  13       55.56      705.74    499.90 o 
  10   8  13       28.02      -37.25    587.57 o 
  12   8  13       88.37     -294.27    440.70 o 
  14   8  13       56.89      642.51    473.74 o 
 -29   9  13       28.05     -494.57    576.38 o 
 -27   9  13      322.02      839.28    622.78 o 
 -25   9  13       79.73     -326.53    526.51 o 
 -23   9  13       11.95      289.18    628.86 o 
 -21   9  13       45.30     -444.00    487.97 o 
 -19   9  13       11.94     -292.96    425.74 o 
 -17   9  13      188.71     -614.07    467.02 o 
 -15   9  13       60.09     -522.83    464.95 o 
 -13   9  13       16.00     -310.58    407.70 o 
 -11   9  13      152.10     -307.66    459.31 o 
  -9   9  13      745.27      700.64    503.94 o 
  -7   9  13       19.06      -64.49    509.77 o 
  -5   9  13     2204.90     1569.59    544.43 o 
  -3   9  13      448.98     1324.47    540.00 o 
  -1   9  13       44.16     -283.93    401.76 o 
   1   9  13       65.82     -140.33    489.47 o 
   3   9  13       53.62      -13.29    482.55 o 
   5   9  13       28.43     -346.35    480.02 o 
   7   9  13        0.61     -169.43   1112.14 o 
   9   9  13      563.03      997.62    527.40 o 
  11   9  13       32.34      302.66    518.80 o 
 -24  10  13        0.70      -63.49    609.64 o 
 -22  10  13       68.18     -462.43    531.32 o 
 -20  10  13        1.04      210.65    493.56 o 
 -18  10  13        0.35      599.82    519.72 o 
 -16  10  13       20.83      -97.08    681.83 o 
 -14  10  13      137.56     -363.06    501.52 o 
 -12  10  13       59.93     -321.10    442.32 o 
 -10  10  13      287.53      222.22    457.59 o 
  -8  10  13       10.95     -280.55    449.15 o 
  -6  10  13      797.33      750.10    545.80 o 
  -4  10  13       64.07      -15.66    523.14 o 
  -2  10  13       98.65      266.07    582.35 o 
   0  10  13       43.93      -11.47    529.28 o 
   2  10  13        0.68      304.75    478.79 o 
   4  10  13       31.48      417.08    497.72 o 
   6  10  13       74.66      222.65    648.99 o 
 -13  11  13        8.12     -868.69    579.13 o 
 -11  11  13        2.92      410.78    553.58 o 
  -9  11  13      286.97      398.72    859.55 o 
  -7  11  13      115.09     -268.74    497.93 o 
  -5  11  13       19.97     -686.11    457.41 o 
 -42   0  14       84.20      303.68    936.35 o 
 -40   0  14       19.86       43.38    903.82 o 
 -38   0  14      218.03     -155.46    835.13 o 
 -36   0  14      341.43      365.14    813.43 o 
 -34   0  14      241.58      -75.92    701.36 o 
 -32   0  14      135.81      310.91    715.82 o 
 -30   0  14       23.56     -162.69    625.44 o 
 -28   0  14      553.40      459.14    603.75 o 
 -26   0  14     4453.90     3940.64    798.97 o 
 -24   0  14      641.12     -708.59    480.83 o 
 -22   0  14       86.48     -148.23    433.83 o 
 -20   0  14     2527.25     1276.19    582.06 o 
 -18   0  14     2698.75     2815.12    464.99 o 
 -16   0  14      207.53      123.94    303.86 o 
 -14   0  14     3820.16     3963.39    406.38 o 
 -12   0  14        8.50     -275.51    253.20 o 
 -10   0  14      692.06     1104.43    376.05 o 
  -8   0  14     1103.14      850.43    277.83 o 
  -6   0  14      730.74      551.43    279.51 o 
  -4   0  14     7609.10     7907.29    601.96 o 
  -2   0  14      213.87     -102.41    359.02 o 
   0   0  14       12.00      120.30    582.24 o 
   2   0  14       19.80      432.95    319.34 o 
   4   0  14     2572.03     2580.28    399.94 o 
   6   0  14     1995.91     2382.63    429.63 o 
   8   0  14       49.65     -818.86    545.91 o 
  10   0  14     1149.08     1537.00    618.27 o 
  12   0  14        6.30     -306.37    589.29 o 
  14   0  14       22.52      469.26    656.68 o 
  16   0  14      472.71      399.45    694.60 o 
  18   0  14      507.97      752.67    708.91 o 
  20   0  14     1619.37     1549.08    805.19 o 
  22   0  14      495.01     -781.81    799.12 o 
  24   0  14       12.38     -298.06   1165.92 o 
 -43   1  14       36.28       98.00    755.59 o 
 -41   1  14        1.05     -643.41    818.86 o 
 -39   1  14      121.94      210.22    622.26 o 
 -37   1  14       28.69      371.88    576.51 o 
 -35   1  14       37.72      -79.79   1044.81 o 
 -33   1  14       38.79      -89.73    503.14 o 
 -31   1  14        2.42      466.43    459.38 o 
 -29   1  14     1960.35     1669.60    683.29 o 
 -27   1  14      322.39      201.09    462.75 o 
 -25   1  14     2506.60     2299.15    485.86 o 
 -23   1  14      240.77       57.29    293.08 o 
 -21   1  14      324.20      387.63    254.71 o 
 -19   1  14      442.69      219.51    217.22 o 
 -17   1  14       19.18      -43.02    262.75 o 
 -15   1  14        4.11      262.94    211.53 o 
 -13   1  14       48.51     -267.12    183.38 o 
 -11   1  14      350.99      516.94    197.61 o 
  -9   1  14      499.17      617.75    198.06 o 
  -7   1  14       22.84     -178.14    205.54 o 
  -5   1  14      190.32      134.19    193.51 o 
  -3   1  14     2039.47     2424.41    255.94 o 
  -1   1  14      458.88      424.77    210.15 o 
   1   1  14       90.05       86.51    256.11 o 
   3   1  14      116.71       -7.42    258.71 o 
   5   1  14      246.46      163.34    277.72 o 
   7   1  14        8.40      -36.91    287.91 o 
   9   1  14       46.02       46.73    312.65 o 
  11   1  14      748.63     1075.12    377.30 o 
  13   1  14       69.51     -360.59    321.46 o 
  15   1  14      547.21     1139.20    491.93 o 
  17   1  14       23.37     -702.63    468.42 o 
  19   1  14       63.34      249.76    528.56 o 
  21   1  14        1.18       75.51    526.13 o 
  23   1  14       44.79     -830.47    553.65 o 
 -42   2  14       57.29    -1095.43    730.28 o 
 -40   2  14       53.37     -618.52    609.57 o 
 -38   2  14       20.79     -598.46    576.42 o 
 -36   2  14        1.12      -99.23    547.14 o 
 -34   2  14      277.68       -8.28    829.70 o 
 -32   2  14      735.76     1140.06    672.44 o 
 -30   2  14        5.34       26.04    444.70 o 
 -28   2  14     1025.20      130.78    419.35 o 
 -26   2  14     3641.75     3668.72    431.86 o 
 -24   2  14      402.72      586.57    383.67 o 
 -22   2  14      804.13      879.76    294.37 o 
 -20   2  14     1762.22     2198.53    322.58 o 
 -18   2  14     1472.41     1799.96    296.85 o 
 -16   2  14     2227.70     2275.83    281.37 o 
 -14   2  14       11.79       56.40    245.03 o 
 -12   2  14       59.04      -22.87    213.74 o 
 -10   2  14     7459.17     7552.01    437.16 o 
  -8   2  14      400.27      258.63    216.95 o 
  -6   2  14     4939.60     5341.41    436.20 o 
  -4   2  14       19.47      119.72    293.04 o 
  -2   2  14     1031.24     1274.41    366.06 o 
   0   2  14     4203.44     4503.24    389.58 o 
   2   2  14     2507.22     2729.74    355.11 o 
   4   2  14       35.91      -72.41    286.04 o 
   6   2  14      377.49      680.05    380.00 o 
   8   2  14      153.91     -134.15    303.46 o 
  10   2  14       86.02      125.77    323.97 o 
  12   2  14       19.52      -48.05    370.82 o 
  14   2  14      314.32       33.84    367.62 o 
  16   2  14     2667.39     2115.83    449.43 o 
  18   2  14       15.26      183.06    415.89 o 
  20   2  14      364.19      643.51    549.03 o 
  22   2  14       81.44      255.42    570.31 o 
 -41   3  14        1.43     -142.37    656.57 o 
 -39   3  14      237.68      349.74    620.22 o 
 -37   3  14       58.25      -70.88    570.29 o 
 -35   3  14      256.05     -453.50   1039.39 o 
 -33   3  14        1.40      870.48    534.54 o 
 -31   3  14      755.88      854.02    478.70 o 
 -29   3  14       68.56      292.50    482.38 o 
 -27   3  14       57.70       98.56    403.68 o 
 -25   3  14     1648.68     1453.67    349.98 o 
 -23   3  14       34.43      -66.65    294.44 o 
 -21   3  14       38.83      404.40    277.21 o 
 -19   3  14       50.42      -88.95    271.92 o 
 -17   3  14       22.98     -209.69    259.44 o 
 -15   3  14      752.25      853.72    273.16 o 
 -13   3  14     3673.46     4419.69    412.68 o 
 -11   3  14    17025.00    17439.40    957.07 o 
  -9   3  14     2421.23     1803.92    342.44 o 
  -7   3  14      262.07      145.76    256.08 o 
  -5   3  14      548.07      -33.29    289.09 o 
  -3   3  14      589.32      774.87    310.40 o 
  -1   3  14      639.33      233.71    319.34 o 
   1   3  14        7.74      -40.70    280.00 o 
   3   3  14       45.67     -335.79    294.83 o 
   5   3  14      736.80      564.59    448.35 o 
   7   3  14       34.12        2.27    412.27 o 
   9   3  14      195.22     -499.16    332.77 o 
  11   3  14     2607.90     2760.13    493.99 o 
  13   3  14       90.47      119.05    384.20 o 
  15   3  14       59.16     -341.83    379.78 o 
  17   3  14      974.35     1366.76    458.26 o 
  19   3  14       19.54     -279.82    438.91 o 
  21   3  14        2.90      288.92    471.67 o 
 -40   4  14        0.69      632.42    651.80 o 
 -38   4  14       51.11      303.55    858.63 o 
 -36   4  14        5.51     -203.73    500.23 o 
 -34   4  14      139.07      459.06    466.95 o 
 -32   4  14       50.93     -267.97    454.29 o 
 -30   4  14        1.09     -244.95    366.20 o 
 -28   4  14       90.30     -190.23    403.50 o 
 -26   4  14       35.47     -268.95    318.45 o 
 -24   4  14       21.57     -377.83    313.22 o 
 -22   4  14       36.56      228.55    315.84 o 
 -20   4  14       60.87      264.94    299.51 o 
 -18   4  14        1.45     -137.28    278.00 o 
 -16   4  14      265.78     -423.27    336.52 o 
 -14   4  14      532.53      488.60    500.33 o 
 -12   4  14     5460.49     5703.51    585.48 o 
 -10   4  14        9.76     -402.87    366.84 o 
  -8   4  14      484.74      747.13    334.83 o 
  -6   4  14      753.65      158.12    349.62 o 
  -4   4  14     1922.23     1463.26    343.00 o 
  -2   4  14     1533.11     1944.39    345.79 o 
   0   4  14      633.95      936.09    432.41 o 
   2   4  14       41.03     -370.90    381.55 o 
   4   4  14      258.23      225.97    350.50 o 
   6   4  14       12.91      -95.49    348.30 o 
   8   4  14       22.23      584.24    378.27 o 
  10   4  14        4.52     -236.75    366.74 o 
  12   4  14        0.78     -567.46    378.31 o 
  14   4  14       23.78     -457.34    400.29 o 
  16   4  14       34.99      180.63    432.39 o 
  18   4  14      268.89      112.80    445.61 o 
  20   4  14       52.67     1017.40    483.29 o 
 -39   5  14       60.65      320.98    603.70 o 
 -37   5  14      125.82       94.30    462.62 o 
 -35   5  14       16.04     -150.61    668.36 o 
 -33   5  14      521.82      948.79    497.17 o 
 -31   5  14        1.05     -415.06    661.67 o 
 -29   5  14      179.70     -200.62    454.32 o 
 -27   5  14       68.69     -373.58    359.75 o 
 -25   5  14      331.90      347.44    420.17 o 
 -23   5  14     1457.94     1291.45    432.79 o 
 -21   5  14       67.36      154.33    443.37 o 
 -19   5  14     1678.28     2216.62    436.64 o 
 -17   5  14     3920.81     4765.50    545.96 o 
 -15   5  14      414.88      280.33    366.35 o 
 -13   5  14     1883.05     2933.65    441.17 o 
 -11   5  14      207.55      480.08    375.09 o 
  -9   5  14     6484.69     7284.39    590.64 o 
  -7   5  14      270.86      493.58    576.09 o 
  -5   5  14       73.85     -121.89    345.42 o 
  -3   5  14      522.38      435.67    385.73 o 
  -1   5  14      154.42      487.13    392.25 o 
   1   5  14      174.40      416.79    336.50 o 
   3   5  14     1883.12     2221.39    487.28 o 
   5   5  14      818.35      502.86    492.00 o 
   7   5  14      100.06      156.89    395.40 o 
   9   5  14      384.39      185.20    704.98 o 
  11   5  14      564.98      180.76    446.07 o 
  13   5  14      706.43      331.47    473.09 o 
  15   5  14     1081.95     1164.80    520.45 o 
  17   5  14        2.67    -1007.59    671.72 o 
  19   5  14       72.46      290.65    706.57 o 
 -36   6  14        8.86      150.45    453.07 o 
 -34   6  14        1.45     -192.71    465.35 o 
 -32   6  14      150.48     -161.42    428.41 o 
 -30   6  14        6.52      560.08   1097.23 o 
 -28   6  14       11.82     -425.91    423.02 o 
 -26   6  14        7.74      607.90    473.02 o 
 -24   6  14       21.57      177.05    425.27 o 
 -22   6  14        6.61     -248.05    487.09 o 
 -20   6  14     1562.64     1140.07    472.63 o 
 -18   6  14        2.35     -556.88    371.25 o 
 -16   6  14      695.20      580.29    422.93 o 
 -14   6  14      478.97      313.12    490.30 o 
 -12   6  14      414.58      384.33    391.01 o 
 -10   6  14        4.50      -39.41    382.52 o 
  -8   6  14       29.43      865.63    378.97 o 
  -6   6  14     1018.22     1469.51    398.63 o 
  -4   6  14      391.36      800.94    375.51 o 
  -2   6  14      773.16      673.79    392.83 o 
   0   6  14      722.93      823.15    419.52 o 
   2   6  14      727.97      643.41    434.33 o 
   4   6  14      391.33      362.06    442.36 o 
   6   6  14     1353.57     1404.35    582.94 o 
   8   6  14      150.43      369.08    406.85 o 
  10   6  14        0.08       33.72    476.37 o 
  12   6  14       52.55     -502.62    582.79 o 
  14   6  14      156.61      244.52    460.23 o 
  16   6  14       16.55      -33.03    477.57 o 
  18   6  14        4.10     -494.94    526.19 o 
 -35   7  14       45.05     -594.41    659.79 o 
 -33   7  14      255.00      675.25    594.60 o 
 -31   7  14       15.61      653.73   1283.42 o 
 -29   7  14       15.94      -33.12    522.49 o 
 -27   7  14      128.20      -37.50    448.14 o 
 -25   7  14       11.49     -354.29    599.89 o 
 -23   7  14      209.10      589.79    450.01 o 
 -21   7  14      248.16       73.14    454.14 o 
 -19   7  14      746.62      946.26    433.59 o 
 -17   7  14     1889.66     1536.09    488.80 o 
 -15   7  14      392.74      245.26    381.86 o 
 -13   7  14      666.71      464.52    522.77 o 
 -11   7  14      398.97       74.86    430.00 o 
  -9   7  14        5.42      364.30    424.56 o 
  -7   7  14       40.59     -269.78    416.09 o 
  -5   7  14        4.08      245.87    406.01 o 
  -3   7  14      343.36      378.59    489.47 o 
  -1   7  14       12.60     -410.37    470.68 o 
   1   7  14     2775.27     2631.91    504.55 o 
   3   7  14       44.61     -370.57    433.29 o 
   5   7  14      107.07      139.30    564.18 o 
   7   7  14        4.32     -103.10    464.38 o 
   9   7  14      738.96      740.11    437.79 o 
  11   7  14       72.82      235.80    439.97 o 
  13   7  14      119.77       78.40    460.69 o 
  15   7  14       13.55      569.65    516.78 o 
 -32   8  14       44.19     -178.28   1137.00 o 
 -30   8  14       64.70       53.86    656.22 o 
 -28   8  14       31.93     -585.59    777.12 o 
 -26   8  14        6.72     -829.39    552.93 o 
 -24   8  14        9.65     -695.40    476.29 o 
 -22   8  14      197.30      927.30    486.94 o 
 -20   8  14       14.47       72.51    581.96 o 
 -18   8  14      190.82      593.02    630.55 o 
 -16   8  14        0.39     -166.48    474.87 o 
 -14   8  14      133.07      -88.79    469.50 o 
 -12   8  14      203.74     -275.02    389.70 o 
 -10   8  14      295.97      193.17    461.55 o 
  -8   8  14      178.50      163.02    563.18 o 
  -6   8  14      462.14     -227.03    451.89 o 
  -4   8  14      172.25      832.37    426.76 o 
  -2   8  14      234.67     -867.26    578.18 o 
   0   8  14      144.65      220.27    459.35 o 
   2   8  14      624.68      212.94    479.82 o 
   4   8  14      275.60      952.18    496.70 o 
   6   8  14       28.53      482.99    645.78 o 
   8   8  14      230.56      889.36    520.00 o 
  10   8  14        2.89      270.77    516.51 o 
  12   8  14      146.76      659.11    572.81 o 
 -27   9  14       19.67      575.02    497.83 o 
 -25   9  14        0.70     -773.72    515.81 o 
 -23   9  14       36.31     -120.82    529.06 o 
 -21   9  14       45.88     -162.75    454.61 o 
 -19   9  14        2.40     -589.81    495.77 o 
 -17   9  14       40.24      652.79    522.37 o 
 -15   9  14        7.35     -667.54    623.45 o 
 -13   9  14        1.58      213.89    438.47 o 
 -11   9  14      172.96     -392.65    454.13 o 
  -9   9  14      361.21      189.15    476.68 o 
  -7   9  14       11.93      342.21    468.90 o 
  -5   9  14       27.35     -110.84    476.58 o 
  -3   9  14      203.62     -523.87    516.21 o 
  -1   9  14      212.30      611.29    451.05 o 
   1   9  14      284.86       35.61    535.23 o 
   3   9  14      113.68     -238.86    514.32 o 
   5   9  14       37.67      249.58   1053.26 o 
   7   9  14       43.84      340.19    528.24 o 
 -22  10  14       22.32     -354.82    611.95 o 
 -20  10  14      227.61      373.85    545.71 o 
 -18  10  14      334.21     -387.67    527.71 o 
 -16  10  14      111.22      403.76    546.43 o 
 -14  10  14       13.07      -93.06    508.94 o 
 -12  10  14      418.51       90.84    530.13 o 
 -10  10  14       12.38     -811.49    750.26 o 
  -8  10  14        3.31      -40.46    652.57 o 
  -6  10  14       64.54     -193.90    532.47 o 
  -4  10  14       25.74     -774.97    516.65 o 
  -2  10  14       41.50      518.96    689.84 o 
   0  10  14        0.97     -296.25    537.28 o 
   2  10  14       14.26      -77.88    495.07 o 
 -41   1  15      102.04      253.40    659.49 o 
 -39   1  15      236.11     -540.45    591.95 o 
 -37   1  15        6.45      358.56    585.95 o 
 -35   1  15      183.69      807.12    563.11 o 
 -33   1  15      167.88     -355.24    469.35 o 
 -31   1  15      290.21       22.20    465.32 o 
 -29   1  15      124.34      -79.26    395.35 o 
 -27   1  15     1861.84     2039.89    480.41 o 
 -25   1  15      241.33      281.91    536.87 o 
 -23   1  15      658.25      -48.93    406.13 o 
 -21   1  15      742.29      838.61    275.68 o 
 -19   1  15      311.47      381.12    263.57 o 
 -17   1  15       95.13     -180.46    295.05 o 
 -15   1  15       26.00      -96.39    224.06 o 
 -13   1  15       29.05      -92.46    208.28 o 
 -11   1  15      694.76      746.99    213.70 o 
  -9   1  15      205.99      237.98    232.16 o 
  -7   1  15      230.45      -94.10    295.86 o 
  -5   1  15       80.68      117.50    202.47 o 
  -3   1  15     3150.89     3007.33    286.57 o 
  -1   1  15     1487.02     1192.25    294.28 o 
   1   1  15       59.01      345.07    280.82 o 
   3   1  15     2631.28     2369.55    347.03 o 
   5   1  15     2113.12     2369.69    363.47 o 
   7   1  15      555.06      250.37    308.44 o 
   9   1  15      415.26      315.33    337.25 o 
  11   1  15      208.93      316.51    455.11 o 
  13   1  15      142.25     -353.23    441.04 o 
  15   1  15        6.26     -351.59    492.37 o 
  17   1  15      179.74      511.33    542.28 o 
  19   1  15        2.77     -900.62    600.42 o 
  21   1  15        5.73     -791.06    554.00 o 
 -42   2  15       38.11     -213.97    648.61 o 
 -40   2  15        2.89     -223.82    587.03 o 
 -38   2  15       26.71      -16.39    569.06 o 
 -36   2  15       89.25      369.62    569.81 o 
 -34   2  15       19.08      216.22    556.75 o 
 -32   2  15       21.73     -161.59    484.71 o 
 -30   2  15      377.00      324.22    468.18 o 
 -28   2  15      897.29     1402.33    472.54 o 
 -26   2  15     1859.23     2510.12    487.67 o 
 -24   2  15       85.01      301.18    295.27 o 
 -22   2  15       14.66      -53.03    273.89 o 
 -20   2  15      121.50     -235.17    264.80 o 
 -18   2  15     1141.71     1124.14    292.78 o 
 -16   2  15      237.84      -54.17    241.73 o 
 -14   2  15      311.80      -78.93    273.25 o 
 -12   2  15      306.41      110.56    238.43 o 
 -10   2  15     1966.13     1874.79    261.84 o 
  -8   2  15     1111.91     1060.69    277.77 o 
  -6   2  15     4237.85     3989.70    400.17 o 
  -4   2  15      653.81      549.40    277.93 o 
  -2   2  15     3242.72     3124.67    342.07 o 
   0   2  15      158.23      540.51    293.45 o 
   2   2  15       15.39       14.57    303.71 o 
   4   2  15        0.45      666.78    433.22 o 
   6   2  15      168.97     -179.93    326.37 o 
   8   2  15      242.57       79.29    346.85 o 
  10   2  15      103.95       87.15    421.94 o 
  12   2  15     1705.97     2155.38    430.57 o 
  14   2  15      159.79      533.28    405.07 o 
  16   2  15        4.89     -478.46    485.66 o 
  18   2  15       24.58     -311.31    588.73 o 
  20   2  15      296.93     -569.30    513.68 o 
 -41   3  15        0.30      -54.86    629.13 o 
 -39   3  15        0.22      304.90    617.24 o 
 -37   3  15       17.46     -118.28   1088.20 o 
 -35   3  15        2.98     -529.28    489.03 o 
 -33   3  15      251.14      162.40    494.25 o 
 -31   3  15       24.38      -66.80    466.82 o 
 -29   3  15       19.19      455.64    364.79 o 
 -27   3  15      481.04      213.30    399.82 o 
 -25   3  15      580.72      738.12    429.98 o 
 -23   3  15        7.43      122.91    313.02 o 
 -21   3  15     1572.88     1649.74    338.51 o 
 -19   3  15       53.82       84.02    287.59 o 
 -17   3  15       11.95     -105.60    352.97 o 
 -15   3  15        4.02      112.56    277.69 o 
 -13   3  15      319.19       16.49    294.87 o 
 -11   3  15     2616.84     3305.30    395.59 o 
  -9   3  15     1189.18      693.69    443.55 o 
  -7   3  15      714.07     1288.43    351.84 o 
  -5   3  15       38.21       79.88    308.73 o 
  -3   3  15      199.46     -224.45    318.49 o 
  -1   3  15      867.31      329.03    297.70 o 
   1   3  15      592.17      533.11    316.38 o 
   3   3  15      927.29      812.04    324.39 o 
   5   3  15      637.83      270.32    346.67 o 
   7   3  15       37.01       -2.42    359.79 o 
   9   3  15        1.81       99.92    378.29 o 
  11   3  15      553.74      443.89    377.40 o 
  13   3  15        6.74      -16.41    509.22 o 
  15   3  15       47.33     -145.89    422.39 o 
  17   3  15      187.53       69.65    443.70 o 
  19   3  15       34.51      -43.71    459.10 o 
 -40   4  15       90.27     -449.03    600.24 o 
 -38   4  15       13.70     -425.03    561.75 o 
 -36   4  15        4.03     -263.83    538.95 o 
 -34   4  15      443.10     1004.12    563.12 o 
 -32   4  15       84.87     -178.00    403.94 o 
 -30   4  15      139.60     -200.42    368.68 o 
 -28   4  15     1440.55      912.28    436.21 o 
 -26   4  15       67.92      339.90    333.95 o 
 -24   4  15      367.03      409.59    347.65 o 
 -22   4  15      253.17      415.61    319.08 o 
 -20   4  15      558.50      630.34    464.11 o 
 -18   4  15      355.38      319.59    364.18 o 
 -16   4  15      955.65      605.90    366.73 o 
 -14   4  15      602.72      927.37    382.79 o 
 -12   4  15     2800.94     2674.40    398.32 o 
 -10   4  15     1177.06     1418.62    354.70 o 
  -8   4  15      254.99     -203.28    318.11 o 
  -6   4  15      577.71      615.37    352.59 o 
  -4   4  15       22.09     -292.11    352.99 o 
  -2   4  15     1084.12      877.73    352.75 o 
   0   4  15      508.67      468.44    438.70 o 
   2   4  15       30.62      -93.02    355.13 o 
   4   4  15      130.96       26.80    347.64 o 
   6   4  15        3.20      344.68    475.65 o 
   8   4  15       56.92       98.09    377.98 o 
  10   4  15      673.80      401.10    550.99 o 
  12   4  15      463.72      763.75    431.99 o 
  14   4  15      595.77      142.79    434.39 o 
  16   4  15       30.09       -6.82    452.61 o 
  18   4  15        2.47     -389.21    449.18 o 
 -37   5  15      155.42     -362.88    569.81 o 
 -35   5  15       63.72      397.39    455.97 o 
 -33   5  15       99.61     -312.34    494.57 o 
 -31   5  15       20.43      -95.59    610.50 o 
 -29   5  15        1.88     -486.15    461.42 o 
 -27   5  15      907.45      194.08    453.55 o 
 -25   5  15        0.23     -394.69    451.48 o 
 -23   5  15      142.19      518.85    410.77 o 
 -21   5  15       33.43     -397.26    374.20 o 
 -19   5  15      161.07     -221.78    375.41 o 
 -17   5  15      225.35      477.98    394.64 o 
 -15   5  15      502.70      285.61    380.67 o 
 -13   5  15       25.51      134.46    362.74 o 
 -11   5  15       68.33      432.17    382.25 o 
  -9   5  15        1.00     -278.10    348.30 o 
  -7   5  15       11.29     -135.63    333.60 o 
  -5   5  15        0.90      138.14    372.91 o 
  -3   5  15     2521.52     2942.24    479.81 o 
  -1   5  15      580.00      842.22    600.61 o 
   1   5  15        0.27      599.87    685.05 o 
   3   5  15      671.12      973.65    383.10 o 
   5   5  15       19.68      -58.70    499.72 o 
   7   5  15        0.82     -429.10    431.28 o 
   9   5  15        1.30       75.29    534.86 o 
  11   5  15      507.69      334.40    478.28 o 
  13   5  15        3.33     -558.67    477.60 o 
  15   5  15      439.58      484.70    606.80 o 
  17   5  15        2.08     -698.54    509.04 o 
 -36   6  15        2.76      291.15    568.40 o 
 -34   6  15        9.06      574.34    540.25 o 
 -32   6  15       28.87       39.12    563.41 o 
 -30   6  15       57.85      -75.35   1509.37 o 
 -28   6  15      107.47     -451.98    432.52 o 
 -26   6  15      236.26     -373.10    446.46 o 
 -24   6  15       11.17     -185.85    412.91 o 
 -22   6  15      573.88       42.21    430.71 o 
 -20   6  15       10.25     -127.33    512.32 o 
 -18   6  15       12.45     -476.84    401.49 o 
 -16   6  15       10.93      670.20    489.45 o 
 -14   6  15      933.42      914.67    411.88 o 
 -12   6  15      357.26      658.14    426.94 o 
 -10   6  15     1060.44     1208.95    452.79 o 
  -8   6  15      232.00      128.61    354.54 o 
  -6   6  15      420.30      970.14    397.17 o 
  -4   6  15        8.03      505.81    393.47 o 
  -2   6  15      340.68     1054.02    499.43 o 
   0   6  15     2179.14     3324.15    649.14 o 
   2   6  15      300.08      890.01    580.22 o 
   4   6  15       82.41      454.51    449.19 o 
   6   6  15        6.81     -315.26    602.70 o 
   8   6  15      919.14     1165.20    442.88 o 
  10   6  15      295.64      341.51    445.56 o 
  12   6  15      477.06     -109.14    491.61 o 
  14   6  15        9.52      455.72    700.62 o 
 -33   7  15        0.72      176.63    582.12 o 
 -31   7  15       16.10     -134.18    898.39 o 
 -29   7  15       25.82      256.26    527.15 o 
 -27   7  15        0.21      160.09    461.83 o 
 -25   7  15      358.35     -677.99    451.99 o 
 -23   7  15        3.13     -756.42    504.28 o 
 -21   7  15      424.73       57.12    748.00 o 
 -19   7  15       50.51       22.38    471.02 o 
 -17   7  15      268.26     -240.27    446.93 o 
 -15   7  15      575.95      439.35    413.59 o 
 -13   7  15      117.80     -394.35    425.82 o 
 -11   7  15       22.89     -170.33    437.27 o 
  -9   7  15      747.87      729.55    469.30 o 
  -7   7  15       23.65      124.71    451.59 o 
  -5   7  15      292.41       36.96    419.68 o 
  -3   7  15      116.13      -54.74    392.93 o 
  -1   7  15      175.19        5.70    661.67 o 
   1   7  15       57.37      382.78    438.38 o 
   3   7  15      374.16      319.76    749.40 o 
   5   7  15      593.34      891.90    531.51 o 
   7   7  15      360.42      618.23    979.46 o 
   9   7  15       52.54     -741.16    494.11 o 
  11   7  15       16.63     -242.91    549.48 o 
  13   7  15      127.69      199.11    504.71 o 
 -30   8  15        7.04      -42.17    572.53 o 
 -28   8  15      251.57      631.34    518.39 o 
 -26   8  15        5.73     -360.39    478.40 o 
 -24   8  15        2.60     -765.24    510.16 o 
 -22   8  15       15.26     -280.43    506.23 o 
 -20   8  15       93.23     -263.98    494.25 o 
 -18   8  15      403.13      576.94    489.29 o 
 -16   8  15       38.96     -176.11    477.20 o 
 -14   8  15       30.89      174.65    496.61 o 
 -12   8  15      183.53       95.98    466.16 o 
 -10   8  15       18.99       91.38    449.24 o 
  -8   8  15       58.86     -649.64    479.76 o 
  -6   8  15      342.50     1231.81    528.15 o 
  -4   8  15       13.63      -21.39    596.56 o 
  -2   8  15        5.91       90.94    469.03 o 
   0   8  15        6.86      784.37    544.30 o 
   2   8  15        1.14       24.44    487.85 o 
   4   8  15       89.45      103.46   1166.24 o 
   6   8  15     1238.20      779.58    623.19 o 
   8   8  15      224.71     -707.93    510.98 o 
  10   8  15      120.21     1142.57    905.88 o 
 -25   9  15        2.19      482.36    504.15 o 
 -23   9  15      167.17     -445.65    514.91 o 
 -21   9  15        6.39     -676.68    522.83 o 
 -19   9  15       18.21     -347.84    523.04 o 
 -17   9  15        4.05     -535.75    694.32 o 
 -15   9  15        0.35     -246.60    446.09 o 
 -13   9  15      394.36      252.72    459.85 o 
 -11   9  15      460.93      105.37    441.32 o 
  -9   9  15        5.31     -417.25    511.07 o 
  -7   9  15       57.96      478.66    653.24 o 
  -5   9  15       44.53       53.30    476.69 o 
  -3   9  15       70.66      452.50    565.96 o 
  -1   9  15       81.46      843.61    490.49 o 
   1   9  15      114.46      -70.68    493.89 o 
   3   9  15      532.45      139.57    497.76 o 
   5   9  15        2.81     -117.54    612.52 o 
 -18  10  15       58.61     -412.87    459.65 o 
 -16  10  15        1.54     -303.57    756.71 o 
 -14  10  15       62.85      264.56    485.98 o 
 -12  10  15       20.64     -401.42    606.74 o 
 -10  10  15       73.15     -369.74    788.84 o 
  -8  10  15      319.30      102.19    497.01 o 
  -6  10  15      754.89      980.83    695.08 o 
  -4  10  15        9.85      879.24    940.58 o 
 -42   0  16      204.73     -412.14    976.12 o 
 -40   0  16      170.66    -1164.12    845.97 o 
 -38   0  16       29.89      -79.54    845.97 o 
 -36   0  16      105.08     -220.53    704.98 o 
 -34   0  16       19.46      748.36    773.67 o 
 -32   0  16      814.45     1156.89    751.98 o 
 -30   0  16       13.58      332.60    661.59 o 
 -28   0  16      887.46      133.76    574.83 o 
 -26   0  16      162.88     -466.37    513.37 o 
 -24   0  16     1367.49     1467.80    618.21 o 
 -20   0  16      542.58      132.81    405.28 o 
 -18   0  16       60.75      680.49    418.47 o 
 -16   0  16      897.87      784.15    573.02 o 
 -14   0  16     1054.26      681.07    435.64 o 
 -12   0  16     1156.00     1359.52    320.81 o 
 -10   0  16     3881.07     3399.35    733.06 o 
  -8   0  16      542.82      777.83    325.58 o 
  -6   0  16      710.18      689.53    332.27 o 
  -4   0  16      441.04      463.47    322.86 o 
  -2   0  16     3182.88     3173.28    429.36 o 
   0   0  16    16979.43    15060.16   1637.72 o 
   2   0  16      676.49     1099.14    518.39 o 
   4   0  16       15.05      379.48    530.82 o 
   6   0  16       11.60      -66.66    571.85 o 
   8   0  16      222.31       65.19    580.11 o 
  10   0  16      107.02      219.31    719.44 o 
  12   0  16      472.42     -373.40    688.70 o 
  14   0  16      157.94      385.18   1599.76 o 
  16   0  16     1572.05      439.81    792.68 o 
  18   0  16       43.41    -1613.31   1075.54 o 
 -41   1  16        0.08      174.87    650.91 o 
 -39   1  16        5.28      958.02    923.70 o 
 -37   1  16       16.08     -616.80    572.90 o 
 -35   1  16        3.39      237.31    539.35 o 
 -33   1  16      729.61      745.22    539.33 o 
 -31   1  16      448.26      709.40    487.34 o 
 -29   1  16     1478.10     1777.23    505.97 o 
 -27   1  16       65.18      117.36    412.36 o 
 -25   1  16       11.33      415.76    549.52 o 
 -23   1  16       87.69       13.44    332.16 o 
 -21   1  16      109.00      126.72    344.22 o 
 -19   1  16     1433.63     1380.69    360.42 o 
 -17   1  16       38.25     -347.97    231.98 o 
 -15   1  16      109.01       39.10    249.76 o 
 -13   1  16      140.25       94.38    257.08 o 
 -11   1  16       42.91      -13.59    213.82 o 
  -9   1  16      781.22      758.07    347.90 o 
  -7   1  16      552.60      631.74    226.19 o 
  -5   1  16     2160.34     1651.16    387.45 o 
  -3   1  16      221.76      222.32    278.02 o 
  -1   1  16     2209.94     2115.26    323.86 o 
   1   1  16       66.82     -199.83    285.94 o 
   3   1  16       25.55      293.54    295.98 o 
   5   1  16       37.33       76.67    311.52 o 
   7   1  16      204.62     -439.51    391.12 o 
   9   1  16       34.31      -48.01    456.36 o 
  11   1  16       33.04     -176.81    436.51 o 
  13   1  16      122.69     -379.73    483.89 o 
  15   1  16      125.95     -731.50    487.67 o 
  17   1  16      191.11      250.71    566.48 o 
  19   1  16      220.16      -93.74    591.26 o 
 -40   2  16       28.46     -224.44    631.00 o 
 -38   2  16      233.64      109.42    578.38 o 
 -36   2  16        1.17     -338.91    541.17 o 
 -34   2  16        8.69      406.20    878.51 o 
 -32   2  16       82.45      768.47    519.38 o 
 -30   2  16      201.21      243.16    469.79 o 
 -28   2  16       82.24      388.15    419.92 o 
 -26   2  16       80.04      513.37    683.29 o 
 -24   2  16      377.24      219.47    307.04 o 
 -22   2  16      134.81      337.30    292.24 o 
 -20   2  16       60.00      -38.09    279.74 o 
 -18   2  16     1535.14     1708.50    338.66 o 
 -16   2  16      221.17      110.78    293.36 o 
 -14   2  16      912.35      595.09    310.86 o 
 -12   2  16     1231.80     1098.51    453.46 o 
 -10   2  16     1044.29     1290.57    369.25 o 
  -8   2  16      127.18      290.41    285.07 o 
  -6   2  16      556.02      705.07    386.67 o 
  -4   2  16      929.74      222.35    274.62 o 
  -2   2  16       14.66     -178.11    376.98 o 
   0   2  16      654.32      457.58    311.45 o 
   2   2  16      365.42      466.05    318.71 o 
   4   2  16        2.60     -259.29    318.36 o 
   6   2  16        0.28     -185.61    337.41 o 
   8   2  16       91.84      404.00    359.26 o 
  10   2  16       18.62      178.78    375.09 o 
  12   2  16       94.84     -355.54    381.77 o 
  14   2  16      368.08      613.48    536.35 o 
  16   2  16       30.37     -398.64    524.87 o 
  18   2  16       24.68     -331.21    574.73 o 
 -39   3  16        1.28      597.75    869.47 o 
 -37   3  16       58.21      134.15    583.87 o 
 -35   3  16       50.78      483.52    532.12 o 
 -33   3  16      416.55      824.90    540.88 o 
 -31   3  16      273.78      652.84    498.25 o 
 -29   3  16      819.15     2266.77    892.97 o 
 -27   3  16      528.18      531.68    408.26 o 
 -25   3  16      586.25      105.45    326.31 o 
 -23   3  16       63.28      287.56    321.04 o 
 -21   3  16      340.51      445.66    315.32 o 
 -19   3  16      363.28      156.68    299.44 o 
 -17   3  16     2224.16     2826.27    432.39 o 
 -15   3  16      298.62      139.95    336.76 o 
 -13   3  16     1105.91     1039.16    345.61 o 
 -11   3  16      810.13     1006.62    344.08 o 
  -9   3  16       28.08      229.10    382.36 o 
  -7   3  16     5146.48     5319.36    506.10 o 
  -5   3  16      274.16      504.92    391.38 o 
  -3   3  16     1443.04     1846.65    390.84 o 
  -1   3  16      275.42       30.99    318.06 o 
   1   3  16        1.98      -50.76    322.92 o 
   3   3  16        6.00      291.20    342.85 o 
   5   3  16       93.72      124.32    361.05 o 
   7   3  16      421.71       75.26    372.01 o 
   9   3  16       20.46     -458.54    386.45 o 
  11   3  16      266.24     -527.86    395.15 o 
  13   3  16        6.77      157.39    418.87 o 
  15   3  16       27.26      168.47    460.53 o 
  17   3  16       20.61      166.43    452.82 o 
 -38   4  16       16.66      513.67    629.19 o 
 -36   4  16        4.04      877.81   1196.65 o 
 -34   4  16      235.07      742.94    559.05 o 
 -32   4  16       10.26      162.16    510.75 o 
 -30   4  16       88.22      -90.11    500.82 o 
 -28   4  16       74.40      288.76    378.92 o 
 -26   4  16        2.74     -103.48    406.89 o 
 -24   4  16      733.09      861.18    442.43 o 
 -22   4  16        2.12      611.84    394.78 o 
 -20   4  16      834.36       84.66    370.29 o 
 -18   4  16      342.10     -326.30    358.81 o 
 -16   4  16        2.54      200.98    364.22 o 
 -14   4  16      218.77     -267.66    473.75 o 
 -12   4  16      601.32     1356.68    369.02 o 
 -10   4  16      103.22      801.27    464.04 o 
  -8   4  16      104.21     -263.81    352.59 o 
  -6   4  16        2.13      168.21    372.55 o 
  -4   4  16      495.36      648.46    395.64 o 
  -2   4  16     1330.30     2149.18    570.11 o 
   0   4  16      221.17      651.04    390.19 o 
   2   4  16        2.16     -106.59    381.17 o 
   4   4  16       60.71      304.62    463.57 o 
   6   4  16      260.19     -241.71    370.66 o 
   8   4  16       90.87     -223.52    406.06 o 
  10   4  16      201.30       60.47    406.88 o 
  12   4  16       13.77     -616.70    624.15 o 
  14   4  16       42.55       40.48    484.16 o 
  16   4  16        0.55     -707.98    765.05 o 
 -37   5  16      145.55     -538.87   1661.21 o 
 -35   5  16      203.27      317.94    463.61 o 
 -33   5  16       17.76       88.40    425.22 o 
 -31   5  16        5.98      271.14    741.13 o 
 -29   5  16       48.48     -110.84    406.43 o 
 -27   5  16      509.10      319.34    425.73 o 
 -25   5  16      109.32     -533.74    417.73 o 
 -23   5  16      983.89     1162.97    548.19 o 
 -21   5  16      200.41      123.37    386.93 o 
 -19   5  16      273.11      191.04    393.03 o 
 -17   5  16     2385.68     1313.61    434.28 o 
 -15   5  16      206.29       92.53    398.80 o 
 -13   5  16       60.58      558.11    425.94 o 
 -11   5  16     1811.72     2264.83    483.64 o 
  -9   5  16       34.52      709.75    397.63 o 
  -7   5  16      148.50     -274.51    366.98 o 
  -5   5  16     1378.73     1572.48    482.16 o 
  -3   5  16      107.94     -395.69    383.34 o 
  -1   5  16      129.23      343.95    696.31 o 
   1   5  16       88.35      525.56    437.49 o 
   3   5  16        1.86     -559.28    428.25 o 
   5   5  16      242.80     -191.77    415.44 o 
   7   5  16       17.48     -373.65    450.40 o 
   9   5  16        3.28     -677.65    451.77 o 
  11   5  16        1.42     -428.99    465.99 o 
  13   5  16       22.55     -250.76    511.62 o 
  15   5  16        2.73     -639.51    514.88 o 
 -34   6  16       95.00     1127.72    647.13 o 
 -32   6  16        7.80      615.01    687.54 o 
 -30   6  16       55.98      -21.59    482.60 o 
 -28   6  16      250.16      678.46    582.29 o 
 -26   6  16      352.25     -660.57    440.38 o 
 -24   6  16        9.93      -95.26    469.69 o 
 -22   6  16        0.67     -101.54    434.70 o 
 -20   6  16      352.45      577.46    414.10 o 
 -18   6  16     1590.60     1580.74    501.52 o 
 -16   6  16      394.46      525.32    448.41 o 
 -14   6  16       32.45     -138.42    483.40 o 
 -12   6  16      646.97      545.73    422.11 o 
 -10   6  16        7.77      -85.82    399.26 o 
  -8   6  16      223.32     -168.98    406.43 o 
  -6   6  16       55.44      515.12    386.70 o 
  -4   6  16     1941.09     1583.41    474.93 o 
  -2   6  16        1.71       68.96    445.28 o 
   0   6  16       35.84      308.36    620.95 o 
   2   6  16        3.56     -329.69    457.67 o 
   4   6  16        1.22     -360.52    479.55 o 
   6   6  16      456.50      343.80    837.00 o 
   8   6  16       55.35      193.66    526.57 o 
  10   6  16        3.11     -508.15    478.44 o 
  12   6  16      273.86     -115.63    486.22 o 
 -31   7  16       10.62      -94.21    540.95 o 
 -29   7  16       53.71     -277.35    559.24 o 
 -27   7  16       94.17       12.37    527.11 o 
 -25   7  16       57.00      405.81    490.07 o 
 -23   7  16      174.96      644.43    719.41 o 
 -21   7  16       17.75       40.26    475.40 o 
 -19   7  16       57.65      169.55    464.42 o 
 -17   7  16       87.80     -148.74    465.29 o 
 -15   7  16       76.77      -91.31    455.79 o 
 -13   7  16       27.74      144.75    512.16 o 
 -11   7  16      177.30      641.77    473.34 o 
  -9   7  16      402.28     1489.82    506.05 o 
  -7   7  16       89.09      443.02    487.70 o 
  -5   7  16      217.01     -208.77    434.26 o 
  -3   7  16       38.23     -100.93    444.56 o 
  -1   7  16        1.33     -128.61    478.89 o 
   1   7  16       52.10      -53.66    642.56 o 
   3   7  16       20.50      186.29    497.98 o 
   5   7  16        4.91      486.53    520.76 o 
   7   7  16       11.83     -273.10    534.37 o 
   9   7  16       41.07      239.11    556.88 o 
 -28   8  16       30.35     -248.74    548.57 o 
 -26   8  16        9.28      741.53    536.99 o 
 -24   8  16       58.06      144.86    480.01 o 
 -22   8  16       31.86      -58.57    609.10 o 
 -20   8  16        2.10      -87.68    586.90 o 
 -18   8  16      248.29      381.94    590.22 o 
 -16   8  16      146.52     -281.99    495.92 o 
 -14   8  16      841.42      335.22    681.47 o 
 -12   8  16        8.37      -62.30    483.18 o 
 -10   8  16      243.42      380.86    489.53 o 
  -8   8  16       21.19      691.34    507.21 o 
  -6   8  16      102.95      749.12   1328.64 o 
  -4   8  16       50.45     -146.30    517.64 o 
  -2   8  16       39.28      113.01    512.79 o 
   0   8  16      129.35      246.36    560.80 o 
   2   8  16        5.95     -744.11    593.25 o 
   4   8  16        1.52      551.10    524.26 o 
   6   8  16       41.06      938.47    709.15 o 
 -23   9  16        3.13      575.32    566.90 o 
 -21   9  16       40.38     -200.62    505.97 o 
 -19   9  16       13.48     -364.60    434.61 o 
 -17   9  16      187.80       43.98    467.44 o 
 -15   9  16       32.58      378.98    759.95 o 
 -13   9  16        9.06     -700.14    529.81 o 
 -11   9  16      505.55      146.88    550.17 o 
  -9   9  16       43.74     -528.47    482.54 o 
  -7   9  16       57.10      -22.94    545.75 o 
  -5   9  16        1.67     -310.48    514.38 o 
  -3   9  16       10.05      992.85    619.03 o 
  -1   9  16       24.98      -39.63    549.12 o 
   1   9  16        5.50      364.67    540.18 o 
 -39   1  17       18.23      164.64    612.52 o 
 -37   1  17        0.11      699.41    605.84 o 
 -35   1  17        6.77        8.82    539.66 o 
 -33   1  17       93.53       52.64    509.57 o 
 -31   1  17       49.23     1017.66    494.67 o 
 -29   1  17     1529.68     1233.21    699.55 o 
 -27   1  17       31.85      -46.91    511.56 o 
 -25   1  17      302.27      676.05    629.06 o 
 -23   1  17        5.49       53.69    402.92 o 
 -21   1  17      122.14     -148.61    347.27 o 
 -19   1  17      208.99     -372.50    330.37 o 
 -17   1  17        4.29      161.48    274.21 o 
 -15   1  17      542.20      482.80    275.67 o 
 -13   1  17       10.84     -359.94    276.35 o 
 -11   1  17       79.75     -295.20    297.30 o 
  -9   1  17        6.00     -148.38    226.76 o 
  -7   1  17     1224.07     1260.97    293.08 o 
  -5   1  17      228.33      263.43    290.81 o 
  -3   1  17      310.32      432.89    288.46 o 
  -1   1  17     2013.18     1943.28    334.49 o 
   1   1  17       55.33      -31.25    407.57 o 
   3   1  17       13.95      136.34    308.92 o 
   5   1  17       16.53        2.07    443.02 o 
   7   1  17       38.28      285.76    458.72 o 
   9   1  17      575.87      113.15    472.59 o 
  11   1  17      439.48     -159.86    626.70 o 
  13   1  17      287.38     1081.95    544.49 o 
  15   1  17      261.75     -220.27    520.42 o 
  17   1  17       67.13     -488.32    543.07 o 
 -40   2  17       20.06      660.78    671.03 o 
 -38   2  17       59.94     -841.84    750.17 o 
 -36   2  17      108.39      495.29    806.20 o 
 -34   2  17      302.30      166.81    517.65 o 
 -32   2  17      767.89      660.26    724.86 o 
 -30   2  17      656.10      624.34    495.08 o 
 -28   2  17      693.56     1184.43    486.42 o 
 -26   2  17      360.70      350.68    697.75 o 
 -24   2  17      186.63      505.90    414.08 o 
 -22   2  17       39.16      129.44    309.56 o 
 -20   2  17       35.72      678.02    323.62 o 
 -18   2  17       48.23      871.27    318.80 o 
 -16   2  17       17.62      309.23    324.05 o 
 -14   2  17      169.03      196.08    321.10 o 
 -12   2  17       68.22     -196.05    329.90 o 
 -10   2  17     1179.64      725.31    381.47 o 
  -8   2  17        2.48       46.30    466.08 o 
  -6   2  17        0.74      106.84    286.49 o 
  -4   2  17       32.65      307.84    301.67 o 
  -2   2  17      510.55      883.67    446.64 o 
   0   2  17      275.99      340.44    311.67 o 
   2   2  17       15.00       40.46    331.82 o 
   4   2  17     1203.71     1356.98    371.35 o 
   6   2  17       55.82      179.68    352.25 o 
   8   2  17       26.00       -7.47    376.11 o 
  10   2  17       12.11     -552.75    484.56 o 
  12   2  17        1.33      311.12    527.35 o 
  14   2  17        0.69     -316.15    554.91 o 
  16   2  17       13.44     -822.26    548.17 o 
 -39   3  17        0.78     -609.54    554.71 o 
 -37   3  17      140.30      347.49    548.53 o 
 -35   3  17        5.42      303.06    539.97 o 
 -33   3  17       13.24       28.82    513.20 o 
 -31   3  17       44.30      -81.17    479.06 o 
 -29   3  17      299.57     -791.74    755.59 o 
 -27   3  17     1315.11      803.97    537.38 o 
 -25   3  17       69.09      325.43    334.68 o 
 -23   3  17      153.27      153.04    332.26 o 
 -21   3  17      183.67       97.27    360.67 o 
 -19   3  17      610.84      549.36    418.43 o 
 -17   3  17      192.43       77.29    382.28 o 
 -15   3  17      422.98      174.16    406.61 o 
 -13   3  17      687.67     1963.65    391.76 o 
 -11   3  17      987.91     1232.48    385.91 o 
  -9   3  17      117.25      323.82    399.19 o 
  -7   3  17       24.79      371.29    432.98 o 
  -5   3  17      543.69      654.07    491.11 o 
  -3   3  17     2342.55     2120.03    383.82 o 
  -1   3  17      113.16      154.73    336.38 o 
   1   3  17      198.93      424.63    358.09 o 
   3   3  17        2.10     -279.07    342.44 o 
   5   3  17      380.81      -53.01    383.63 o 
   7   3  17      233.22     -111.94    387.23 o 
   9   3  17        3.26       63.00    412.06 o 
  11   3  17      572.43     -266.59    428.13 o 
  13   3  17       69.65     -137.10    444.65 o 
  15   3  17      288.15     -246.15    580.33 o 
 -38   4  17       34.90      765.16    642.70 o 
 -36   4  17       38.13      351.31    597.99 o 
 -34   4  17       75.69     -151.67    530.04 o 
 -32   4  17      408.44      180.86    522.95 o 
 -30   4  17       22.40     1075.22    574.90 o 
 -28   4  17        2.08      154.64    738.99 o 
 -26   4  17     1108.81     1519.31    457.15 o 
 -24   4  17      778.34      -25.87    392.07 o 
 -22   4  17        4.33      701.39    404.59 o 
 -20   4  17     1336.51      885.84    423.58 o 
 -18   4  17        3.29     -163.96    386.93 o 
 -16   4  17      444.41      224.84    548.93 o 
 -14   4  17        2.71       48.62    388.66 o 
 -12   4  17       63.29      -83.84    537.53 o 
 -10   4  17       41.10      235.11    371.52 o 
  -8   4  17        7.73       62.12    370.20 o 
  -6   4  17       16.74      383.07    388.54 o 
  -4   4  17      154.72      253.94    497.84 o 
  -2   4  17       66.69      144.17    406.18 o 
   0   4  17      609.31      834.25    478.25 o 
   2   4  17      430.21      213.87    427.57 o 
   4   4  17      190.36      164.20    411.57 o 
   6   4  17      511.33      308.92    415.01 o 
   8   4  17        2.62     -283.59    423.87 o 
  10   4  17        3.05     -760.94    556.22 o 
  12   4  17        2.01      -35.97    551.35 o 
  14   4  17       47.35      403.90    487.42 o 
 -35   5  17       31.62      187.99    697.75 o 
 -33   5  17      109.84       13.90    751.98 o 
 -31   5  17        2.51      206.07    694.13 o 
 -29   5  17       15.46       91.72    482.84 o 
 -27   5  17       28.36      504.97    462.54 o 
 -25   5  17      212.53      868.08    435.31 o 
 -23   5  17        9.24     -595.81    397.20 o 
 -21   5  17       32.22     -347.59    417.49 o 
 -19   5  17      145.73     -100.13    429.25 o 
 -17   5  17      844.94     1343.92    446.46 o 
 -15   5  17      659.85      609.78    392.25 o 
 -13   5  17      252.04      167.96    734.07 o 
 -11   5  17      375.02      561.93    434.73 o 
  -9   5  17       64.34      -24.27    399.86 o 
  -7   5  17      722.90      103.86    411.74 o 
  -5   5  17     1292.39      904.13    421.50 o 
  -3   5  17      894.36     1326.14    584.68 o 
  -1   5  17      174.78      567.94    569.12 o 
   1   5  17      465.28      685.00    488.94 o 
   3   5  17       12.16      354.36    580.78 o 
   5   5  17      294.47     -431.67    805.27 o 
   7   5  17       31.28      588.91    463.24 o 
   9   5  17       11.81      588.55    517.26 o 
  11   5  17       13.62     -108.45    514.88 o 
 -34   6  17        9.02     1944.21    614.76 o 
 -32   6  17        7.94    -1095.43    730.28 o 
 -30   6  17       39.12      764.47    542.94 o 
 -28   6  17      658.31      963.61    517.81 o 
 -26   6  17        9.24      104.50    475.92 o 
 -24   6  17       73.07       24.69    422.07 o 
 -22   6  17      456.64      341.17    425.08 o 
 -20   6  17      158.56     -308.58    455.34 o 
 -18   6  17      570.38      962.59    489.45 o 
 -16   6  17      200.73      242.54    468.08 o 
 -14   6  17      272.98       50.06    577.02 o 
 -12   6  17      747.18      948.01    575.00 o 
 -10   6  17      132.99      565.46    502.25 o 
  -8   6  17      309.76      388.71    483.59 o 
  -6   6  17       15.90      547.30    415.51 o 
  -4   6  17      191.30      306.36    524.68 o 
  -2   6  17        3.45      259.89    448.62 o 
   0   6  17      886.54     1138.00    660.44 o 
   2   6  17      292.83     -601.67    489.73 o 
   4   6  17      314.20      188.94    894.12 o 
   6   6  17      271.69      684.27    944.49 o 
   8   6  17       45.33      -30.85    546.90 o 
  10   6  17        8.60      391.57    548.57 o 
 -31   7  17       10.04     -524.36    502.39 o 
 -29   7  17       28.71     -703.69    469.13 o 
 -27   7  17       17.23      604.26    500.59 o 
 -25   7  17       74.92      104.22    504.15 o 
 -23   7  17      100.17      324.82    518.17 o 
 -21   7  17        0.79      -45.13    504.69 o 
 -19   7  17       68.27      164.63    489.70 o 
 -17   7  17      254.73      -59.23    488.34 o 
 -15   7  17        0.88      885.70    510.06 o 
 -13   7  17        0.83      538.37    503.47 o 
 -11   7  17        5.55      442.10    519.02 o 
  -9   7  17      206.97      130.21    465.25 o 
  -7   7  17        1.49      795.92    556.57 o 
  -5   7  17      374.77     -562.57    451.89 o 
  -3   7  17       54.85      265.58    497.75 o 
  -1   7  17      334.81      -62.79    470.94 o 
   1   7  17       45.32     -444.42    612.46 o 
   3   7  17        4.30      336.92    798.38 o 
   5   7  17        9.66     -162.48    888.14 o 
   7   7  17        0.03      646.52    698.02 o 
 -26   8  17      338.97      194.39    544.64 o 
 -24   8  17       31.76       -1.50    558.95 o 
 -22   8  17        2.50      202.65    779.74 o 
 -20   8  17       26.78     -757.91    534.83 o 
 -18   8  17       76.51      107.95    540.85 o 
 -16   8  17      189.36     -235.97    479.17 o 
 -14   8  17        1.49      131.05    607.36 o 
 -12   8  17      591.46      190.67    482.00 o 
 -10   8  17      122.52     -218.01    532.84 o 
  -8   8  17       24.59      655.69    506.75 o 
  -6   8  17       22.16     1066.21    556.32 o 
  -4   8  17       26.25     -263.00    475.26 o 
  -2   8  17      288.04     -117.27    632.90 o 
   0   8  17       69.13    -1000.37    666.92 o 
   2   8  17       10.30     -640.15    797.65 o 
 -19   9  17       87.14       61.36    494.63 o 
 -17   9  17       46.21     -193.23    615.62 o 
 -15   9  17      201.74      134.71    594.16 o 
 -13   9  17      105.52      140.52    515.27 o 
 -11   9  17       70.07     -226.05    697.44 o 
  -9   9  17      343.52     -408.74   1142.65 o 
  -7   9  17        4.74      629.20    545.34 o 
  -5   9  17       33.09     -809.19    546.18 o 
 -38   0  18       21.43     -813.43    849.59 o 
 -36   0  18      132.42     -224.15    759.21 o 
 -34   0  18       37.39     -184.38    751.98 o 
 -32   0  18      377.91      694.13    755.59 o 
 -30   0  18      115.34       14.46    643.52 o 
 -28   0  18       59.18     -191.61    603.75 o 
 -26   0  18      371.37      867.66    629.06 o 
 -24   0  18     1277.22     1207.50    629.06 o 
 -20   0  18      459.93       35.18    442.76 o 
 -18   0  18      109.21       81.24    452.36 o 
 -16   0  18      822.55     1156.89    621.83 o 
 -14   0  18       42.15     -367.22    396.60 o 
 -12   0  18      849.66      472.15    523.72 o 
 -10   0  18       93.64      125.81    401.52 o 
  -8   0  18      651.30      514.83    362.21 o 
  -6   0  18      807.35      237.18    380.56 o 
  -4   0  18     4529.46     4619.89    722.59 o 
  -2   0  18      186.30      161.07    506.14 o 
   0   0  18      866.55      252.47    566.66 o 
   2   0  18        3.99      343.75    586.67 o 
   4   0  18       34.76     -733.17    574.48 o 
   6   0  18        1.79      827.19    672.67 o 
   8   0  18        4.80      632.59    710.95 o 
  10   0  18       32.56     -155.38    719.63 o 
  12   0  18      177.89     -807.01   1261.73 o 
  14   0  18       67.16     -208.96    793.16 o 
 -39   1  18       11.57        0.16    612.52 o 
 -37   1  18      114.02      100.23    587.48 o 
 -35   1  18        1.69      289.88    550.54 o 
 -33   1  18      276.93     1741.25    858.63 o 
 -31   1  18      630.24     1331.73    505.40 o 
 -29   1  18      228.78      822.65    475.87 o 
 -27   1  18        0.97      612.54    589.29 o 
 -25   1  18      129.77      130.15    596.52 o 
 -23   1  18      190.89      253.56    433.03 o 
 -21   1  18       73.90      189.62    409.40 o 
 -19   1  18        1.06      440.78    503.68 o 
 -17   1  18       92.50      -12.39    281.50 o 
 -15   1  18     1606.72     1959.17    323.46 o 
 -13   1  18      288.71     -279.37    341.71 o 
 -11   1  18      328.87      -18.64    310.27 o 
  -9   1  18      198.23       34.29    271.86 o 
  -7   1  18      408.45       77.24    297.33 o 
  -5   1  18     2030.18     1343.35    330.72 o 
  -3   1  18      132.31      255.94    305.80 o 
  -1   1  18      219.75      430.58    342.40 o 
   1   1  18      318.21      190.17    412.32 o 
   3   1  18        6.25      222.40    430.47 o 
   5   1  18        4.89      185.02    443.16 o 
   7   1  18        0.24       48.78    487.62 o 
   9   1  18       52.04      201.70    555.22 o 
  11   1  18      108.55      543.79    516.76 o 
  13   1  18      256.86     -257.20    558.96 o 
 -38   2  18       46.25     -158.94   1014.08 o 
 -36   2  18        4.90     -121.46    530.33 o 
 -34   2  18      132.32      685.70    557.24 o 
 -32   2  18       15.35      522.18    532.15 o 
 -30   2  18        0.71      536.17    489.88 o 
 -28   2  18      167.62     -603.75    719.44 o 
 -26   2  18       35.38      842.36    723.05 o 
 -24   2  18        0.34     -581.20    387.47 o 
 -22   2  18      178.53      190.42    405.29 o 
 -20   2  18       22.16      311.92    345.44 o 
 -18   2  18        3.03     -523.36    348.91 o 
 -16   2  18       93.51     -403.08    371.79 o 
 -14   2  18        3.98     -145.71    336.74 o 
 -12   2  18      363.44      849.57    554.17 o 
 -10   2  18      883.89     1238.94    516.31 o 
  -8   2  18        5.37     -107.04    369.78 o 
  -6   2  18      630.41      537.46    313.55 o 
  -4   2  18       28.32      -44.47    316.44 o 
  -2   2  18       82.00     -336.70    315.47 o 
   0   2  18      386.04      106.17    325.57 o 
   2   2  18      332.48      279.45    356.87 o 
   4   2  18      119.74      -73.40    356.18 o 
   6   2  18        0.22     -290.37    739.42 o 
   8   2  18        9.95     -314.88    485.21 o 
  10   2  18      196.41     -684.47    532.27 o 
  12   2  18       13.75     -573.87    529.84 o 
 -37   3  18      247.20       11.74    683.29 o 
 -35   3  18       47.98      182.29    550.79 o 
 -33   3  18      620.62     1194.53    592.09 o 
 -31   3  18        5.61     -309.92    509.29 o 
 -29   3  18       15.88      516.98    896.59 o 
 -27   3  18      383.68      393.44    558.04 o 
 -25   3  18        2.98     -564.80    376.53 o 
 -23   3  18        4.41       -0.42    403.24 o 
 -21   3  18      256.77      553.04    405.39 o 
 -19   3  18        0.66     -121.44    378.69 o 
 -17   3  18      690.38     1116.29    413.87 o 
 -15   3  18      477.94      728.35    453.79 o 
 -13   3  18     1100.71     1010.03    394.70 o 
 -11   3  18     1703.92     1522.28    403.51 o 
  -9   3  18        8.77      251.91    534.86 o 
  -7   3  18      142.59     -473.00    447.01 o 
  -5   3  18      113.79     -312.98    396.39 o 
  -3   3  18       43.88       44.46    401.05 o 
  -1   3  18       85.47     -195.01    351.43 o 
   1   3  18      286.76      848.48    543.49 o 
   3   3  18      119.17      460.46    392.80 o 
   5   3  18       72.10       59.36    390.80 o 
   7   3  18      101.38     -384.40    405.56 o 
   9   3  18       10.49     -439.30    419.85 o 
  11   3  18       35.38     -559.63    563.29 o 
 -36   4  18       28.51      523.94    597.05 o 
 -34   4  18        3.65     -198.76    536.87 o 
 -32   4  18        0.06      -72.31    527.83 o 
 -28   4  18      210.98      476.82    430.05 o 
 -26   4  18       14.99      336.51    419.39 o 
 -24   4  18       78.58      208.73    418.97 o 
 -22   4  18       10.95     -212.12    407.12 o 
 -20   4  18      267.56      536.71    440.36 o 
 -18   4  18      669.35     1212.15    447.60 o 
 -16   4  18       51.75      790.93    454.74 o 
 -14   4  18       33.09     -573.15    382.10 o 
 -12   4  18      207.50      934.11    440.80 o 
 -10   4  18      657.99      120.82    418.50 o 
  -8   4  18      170.73      195.00    420.07 o 
  -6   4  18      719.13     1444.94    553.39 o 
  -4   4  18      292.10       74.88    422.45 o 
  -2   4  18        0.30      137.93    416.04 o 
   0   4  18        4.92      523.22    968.63 o 
   2   4  18      142.48      615.68    479.77 o 
   4   4  18        1.78       31.37    433.40 o 
   6   4  18       41.78      317.28    420.66 o 
   8   4  18       15.14      394.08    452.84 o 
  10   4  18       97.82       49.71    466.73 o 
 -33   5  18        1.11      506.14    712.21 o 
 -31   5  18      154.65      -68.69    759.21 o 
 -29   5  18      461.35       42.26    457.04 o 
 -27   5  18      304.57      344.33    463.50 o 
 -25   5  18      279.90       91.72    448.93 o 
 -23   5  18       13.18     -203.67    419.52 o 
 -21   5  18      186.62      -72.85    465.72 o 
 -19   5  18        5.03     -181.29    432.57 o 
 -17   5  18      572.53      205.10    446.29 o 
 -15   5  18        8.09      115.74    446.25 o 
 -13   5  18      442.87      480.01    475.39 o 
 -11   5  18       29.53      -96.84    533.61 o 
  -9   5  18       56.46      355.96    434.45 o 
  -7   5  18        1.04     -580.68    645.49 o 
  -5   5  18      110.06      210.07    444.67 o 
  -3   5  18        4.26      -31.47    575.61 o 
  -1   5  18      307.15       58.37    466.41 o 
   1   5  18       23.77      609.00    486.86 o 
   3   5  18      563.33      670.67    853.17 o 
   5   5  18        2.11      181.12    499.38 o 
   7   5  18       27.17     -451.02    507.69 o 
   9   5  18       81.25      157.01    509.20 o 
 -32   6  18        0.17    -1035.77    690.52 o 
 -30   6  18       17.86      108.89    486.93 o 
 -28   6  18        1.01      279.44    542.55 o 
 -26   6  18       69.76      546.66    464.75 o 
 -24   6  18        2.92     -192.28    425.77 o 
 -22   6  18       19.87     -454.24    414.23 o 
 -20   6  18        0.36      190.48    446.01 o 
 -18   6  18       75.61      -39.10    429.09 o 
 -16   6  18      421.80      965.05    518.04 o 
 -14   6  18       76.23      307.83    439.95 o 
 -12   6  18        0.46      184.35    436.61 o 
 -10   6  18        0.19      -76.83    484.33 o 
  -8   6  18        0.26      -54.44    502.57 o 
  -6   6  18       10.27      430.49    477.99 o 
  -4   6  18       75.29      358.65    501.23 o 
  -2   6  18       21.54      764.66    631.93 o 
   0   6  18      182.87      291.67    491.55 o 
   2   6  18        0.78     -327.53    492.08 o 
   4   6  18       25.99      433.60    521.61 o 
   6   6  18       18.57     -757.37    538.86 o 
 -27   7  18       75.50       42.41    535.10 o 
 -25   7  18       78.17      430.06    557.47 o 
 -23   7  18       17.35     -191.12    525.39 o 
 -21   7  18      115.18      471.09    537.26 o 
 -19   7  18      108.98       78.48    519.15 o 
 -17   7  18      175.69      170.16    517.24 o 
 -15   7  18      261.08        0.21    434.78 o 
 -13   7  18      434.01      125.65    459.88 o 
 -11   7  18      529.59     1114.56    545.94 o 
  -9   7  18       57.60     -372.68    493.10 o 
  -7   7  18       91.11     -731.00    487.33 o 
  -5   7  18      224.60      684.75    540.60 o 
  -3   7  18      134.64      297.30    746.20 o 
  -1   7  18       40.30      295.63    705.74 o 
   1   7  18       54.15      814.48    557.94 o 
   3   7  18        4.15     -202.07    561.88 o 
 -22   8  18        1.02     -300.50    622.80 o 
 -20   8  18       10.52      279.73    547.19 o 
 -18   8  18      179.97      -64.73    758.47 o 
 -16   8  18      215.69      614.08    515.42 o 
 -14   8  18      141.97       40.38    541.23 o 
 -12   8  18      203.95      302.86    544.47 o 
 -10   8  18      156.83      269.17    467.42 o 
  -8   8  18       44.79     -225.12    642.73 o 
  -6   8  18      149.41     -601.42    716.09 o 
  -4   8  18        7.76     -448.79    575.07 o 
 -37   1  19       97.70     -252.48   1086.39 o 
 -35   1  19        3.74     1006.64    586.80 o 
 -33   1  19        3.96      390.76    520.13 o 
 -31   1  19        6.87      248.07    500.35 o 
 -29   1  19       38.00      526.23    504.33 o 
 -27   1  19      127.47      328.91    448.81 o 
 -25   1  19        1.98     -477.22    629.06 o 
 -23   1  19      132.77      559.24    470.19 o 
 -21   1  19       20.50      744.67    536.75 o 
 -19   1  19     1067.91     1836.44    614.60 o 
 -17   1  19       49.57     -492.30    332.12 o 
 -15   1  19        6.65        4.22    413.45 o 
 -13   1  19       51.34      548.91    356.07 o 
 -11   1  19       92.19      311.53    338.50 o 
  -9   1  19     1821.07     1268.32    368.22 o 
  -7   1  19     1464.22     1349.33    338.10 o 
  -5   1  19     1442.18     1153.27    337.51 o 
  -3   1  19       27.09       11.36    402.44 o 
  -1   1  19      305.17       -5.57    414.38 o 
   1   1  19       14.28      132.98    435.25 o 
   3   1  19      436.60      124.20    450.05 o 
   5   1  19       48.50     -200.68    481.10 o 
   7   1  19      163.75      -37.62    496.89 o 
   9   1  19       16.55     -226.61    527.12 o 
  11   1  19      146.12      199.63    568.36 o 
 -36   2  19       13.71      772.15    594.11 o 
 -34   2  19       35.14      476.66    572.44 o 
 -32   2  19       22.45      462.96    516.23 o 
 -30   2  19      370.37      538.19    482.93 o 
 -28   2  19      120.99      629.06    766.44 o 
 -26   2  19      109.34      410.51   1458.76 o 
 -24   2  19      279.18      371.95    498.91 o 
 -22   2  19       16.72      290.43    516.76 o 
 -20   2  19       91.21      312.02    397.90 o 
 -18   2  19      825.44      979.54    422.93 o 
 -16   2  19      189.59      170.69    408.31 o 
 -14   2  19     1654.06     2249.63    425.77 o 
 -12   2  19       51.92     -441.72    442.60 o 
 -10   2  19        0.36      224.24    392.43 o 
  -8   2  19        0.17        8.20    391.72 o 
  -6   2  19       39.00       33.65    352.46 o 
  -4   2  19       37.87      873.27    353.79 o 
  -2   2  19        2.89      140.02    336.67 o 
   0   2  19        0.18     -144.84    356.99 o 
   2   2  19       64.51     -262.42    367.94 o 
   4   2  19        9.25     -151.18    492.12 o 
   6   2  19       19.27     -174.20    517.45 o 
   8   2  19      137.99      815.59    681.50 o 
  10   2  19       66.30     -373.91    556.62 o 
 -35   3  19       43.19      359.28    599.91 o 
 -33   3  19       19.47      508.37   1023.12 o 
 -31   3  19       10.09     -264.51    444.61 o 
 -27   3  19      176.39     -354.30    686.90 o 
 -25   3  19       18.33      288.89    549.51 o 
 -23   3  19        0.78     -201.37    412.24 o 
 -21   3  19      253.06      320.60    396.62 o 
 -19   3  19      344.76      379.49    713.20 o 
 -17   3  19      191.94      754.12    418.74 o 
 -15   3  19      303.99      310.02    404.07 o 
 -13   3  19      173.22      220.14    369.34 o 
 -11   3  19      167.78      729.12    391.31 o 
  -9   3  19      701.02      514.82    463.62 o 
  -7   3  19     1187.93     1264.00    416.73 o 
  -5   3  19      688.50      779.68    445.17 o 
  -3   3  19      119.51      948.05    463.54 o 
  -1   3  19      625.69      505.01    430.99 o 
   1   3  19      189.28      153.46    376.96 o 
   3   3  19      188.54     -350.37    513.76 o 
   5   3  19      130.13      403.54    429.08 o 
   7   3  19        0.30      100.39    420.19 o 
   9   3  19       12.46     -241.43    568.54 o 
 -34   4  19       36.14      986.97    650.75 o 
 -32   4  19      153.81      896.59    668.82 o 
 -28   4  19      160.19      516.98    864.05 o 
 -26   4  19      111.06     -151.39    436.14 o 
 -24   4  19        4.40     1200.54    459.33 o 
 -22   4  19      117.42     -275.03    530.81 o 
 -20   4  19       10.96      -74.96    440.27 o 
 -18   4  19      107.39     -438.04    428.68 o 
 -16   4  19       70.72      228.62    461.39 o 
 -14   4  19      441.34     1149.96    480.46 o 
 -12   4  19       71.55      -60.52    578.82 o 
 -10   4  19      143.31      491.13    475.90 o 
  -8   4  19       13.61      940.32    572.71 o 
  -6   4  19       32.83     -488.97    513.66 o 
  -4   4  19        2.10     -288.89    402.98 o 
  -2   4  19      120.85      769.17    462.84 o 
   0   4  19       64.76      757.44    515.30 o 
   2   4  19      155.22      716.20    521.12 o 
   4   4  19       29.81      557.49    522.38 o 
   6   4  19      239.75    -1127.13    751.42 o 
   8   4  19       61.47      308.27    466.85 o 
 -29   5  19      159.43       27.52    484.49 o 
 -27   5  19       37.07     -584.69    481.39 o 
 -25   5  19       43.13      178.72    688.89 o 
 -23   5  19      111.62      463.64    588.18 o 
 -21   5  19       62.70     -675.70    450.47 o 
 -19   5  19        7.02     -193.43    548.35 o 
 -17   5  19       89.75     -279.04    440.16 o 
 -15   5  19      164.48     1005.12    482.13 o 
 -13   5  19      449.81      -80.90    420.82 o 
 -11   5  19        3.87     -117.17    471.03 o 
  -9   5  19      152.32      109.82    882.48 o 
  -7   5  19      389.24      532.75    433.09 o 
  -5   5  19      449.87      855.11    608.33 o 
  -3   5  19       68.87      494.60    454.83 o 
  -1   5  19       42.23      730.43    497.79 o 
   1   5  19        0.64      816.39    527.91 o 
   3   5  19        0.94     -167.32    621.78 o 
   5   5  19       91.02     -756.88    548.43 o 
 -28   6  19      143.29      176.34    529.49 o 
 -26   6  19      644.81       33.03    526.89 o 
 -24   6  19      183.43     -125.79    467.95 o 
 -22   6  19        1.14       95.53    456.34 o 
 -20   6  19      192.09      460.06    462.06 o 
 -18   6  19        5.49      192.75    450.79 o 
 -16   6  19      178.66      377.58    500.21 o 
 -14   6  19        4.24       90.26    524.62 o 
 -12   6  19      314.09     -684.06    456.04 o 
 -10   6  19        0.09      513.13    553.83 o 
  -8   6  19       40.28      558.76    560.74 o 
  -6   6  19       65.44      562.73    496.28 o 
  -4   6  19      171.99      647.76    585.04 o 
  -2   6  19       63.04     1356.89    560.23 o 
   0   6  19        0.05     -138.20    528.39 o 
   2   6  19        2.45     -458.24    560.48 o 
 -25   7  19       25.93     -131.07    543.16 o 
 -23   7  19      451.38      915.49    578.86 o 
 -21   7  19        3.95     -455.53    536.41 o 
 -19   7  19        5.11     -364.81    459.65 o 
 -17   7  19       42.33      379.14    484.15 o 
 -15   7  19        2.66     -427.95    517.68 o 
 -13   7  19      130.71       83.82    594.94 o 
 -11   7  19       35.77     -367.86    898.78 o 
  -9   7  19      143.95      794.12    569.79 o 
  -7   7  19      246.65      458.77    562.87 o 
  -5   7  19      131.27      617.50    533.27 o 
  -3   7  19        0.05     -228.50    685.79 o 
 -36   0  20       28.00     -108.46    835.13 o 
 -34   0  20      154.73     -824.28    723.05 o 
 -32   0  20      120.02     1033.97    737.51 o 
 -30   0  20        0.75     1044.81    715.82 o 
 -28   0  20      338.39      408.53    654.36 o 
 -26   0  20      996.61     -166.30    618.21 o 
 -20   0  20     1650.66     1767.87    730.28 o 
 -18   0  20        2.72      943.68    589.29 o 
 -16   0  20       72.88      538.67    632.67 o 
 -14   0  20       83.58      240.78    488.53 o 
 -12   0  20       25.81     -325.37    918.28 o 
 -10   0  20     2813.55     3988.60    669.89 o 
  -8   0  20      223.72      582.18    695.94 o 
  -6   0  20      377.46      756.26    611.90 o 
  -4   0  20       33.70      -54.55    570.66 o 
  -2   0  20      260.91      716.07   1287.03 o 
   0   0  20       10.82     -276.12    873.09 o 
   2   0  20      258.70      370.05   1406.34 o 
   4   0  20       49.22     -448.07    707.92 o 
   6   0  20       28.64       19.91    747.74 o 
   8   0  20        1.08    -1064.88    726.24 o 
 -35   1  20      122.89     -333.74    788.13 o 
 -33   1  20      709.11      989.08    855.01 o 
 -31   1  20        2.32      -48.61    485.56 o 
 -29   1  20       11.53       86.56    446.41 o 
 -27   1  20       21.09      729.51    479.64 o 
 -25   1  20       97.65      455.52    676.05 o 
 -23   1  20       33.18      543.91    480.41 o 
 -21   1  20      259.84      146.60    523.27 o 
 -19   1  20        2.74      511.47    546.19 o 
 -17   1  20       60.73      352.02    543.73 o 
 -15   1  20       50.37       34.03    447.01 o 
 -13   1  20      394.77      216.19    395.61 o 
 -11   1  20        4.80      498.77    405.58 o 
  -9   1  20      663.17      415.35    382.51 o 
  -7   1  20      179.43      868.93    375.10 o 
  -5   1  20     1341.42     1234.27    438.02 o 
  -3   1  20     3908.92     3712.81    523.13 o 
  -1   1  20      807.15      111.01    463.90 o 
   1   1  20      185.61       98.98    459.36 o 
   3   1  20       51.35     -233.42    467.11 o 
   5   1  20        4.50      455.05    510.72 o 
   7   1  20       82.55     1064.71    568.35 o 
 -34   2  20        0.57      335.65    521.66 o 
 -32   2  20       87.78       31.71    516.61 o 
 -30   2  20        2.25      111.14    525.32 o 
 -28   2  20       40.85     -350.68    773.67 o 
 -26   2  20       29.49      454.16    565.79 o 
 -24   2  20       75.37     -878.51    585.67 o 
 -22   2  20      158.73     -754.36    502.91 o 
 -20   2  20      584.60      782.59    802.59 o 
 -18   2  20      533.16      306.44    429.24 o 
 -16   2  20       35.80       58.21    544.42 o 
 -14   2  20       49.28      361.79    466.75 o 
 -12   2  20        1.57       14.78    373.06 o 
 -10   2  20       18.72     -166.89    391.30 o 
  -8   2  20      712.52     1043.24    558.62 o 
  -6   2  20      262.03      722.26    380.21 o 
  -4   2  20      367.40        2.30    649.14 o 
  -2   2  20      289.27      356.95    360.08 o 
   0   2  20        2.00      166.51    475.60 o 
   2   2  20      209.73      694.78    509.38 o 
   4   2  20       24.17      193.24    522.48 o 
   6   2  20        0.16      172.07    733.68 o 
 -33   3  20      154.87      408.53    643.52 o 
 -31   3  20      238.03     1012.27    733.90 o 
 -27   3  20       43.06      397.68    697.75 o 
 -25   3  20        0.15      -71.31    867.66 o 
 -23   3  20       42.13     -128.66    541.72 o 
 -21   3  20      181.91      248.94    446.87 o 
 -19   3  20       37.25      167.98    444.73 o 
 -17   3  20        0.24      -78.82    437.66 o 
 -15   3  20      866.68      354.17    465.88 o 
 -13   3  20        4.47     -659.86    439.91 o 
 -11   3  20      136.26      162.17    469.38 o 
  -9   3  20        1.29      -69.45    392.41 o 
  -7   3  20        2.59      672.29    427.19 o 
  -5   3  20      283.45     -325.29    426.59 o 
  -3   3  20      239.12     1271.88    504.62 o 
  -1   3  20      101.11      770.46    474.86 o 
   1   3  20        3.83      603.88    460.08 o 
   3   3  20      177.40     -573.84    571.67 o 
   5   3  20       13.60     -324.38    541.87 o 
 -28   4  20      546.63     -375.99    766.44 o 
 -26   4  20       16.00      458.58    681.48 o 
 -24   4  20      127.72      832.93    504.55 o 
 -22   4  20       16.16      159.64    473.67 o 
 -20   4  20       13.29      399.48    457.54 o 
 -18   4  20       29.96      -22.67    697.27 o 
 -16   4  20      348.91      254.08    446.87 o 
 -14   4  20      137.25       -0.53    480.14 o 
 -12   4  20      366.37      897.20    523.88 o 
 -10   4  20      182.59      731.36    661.00 o 
  -8   4  20      145.26      856.62    550.54 o 
  -6   4  20      242.46      -37.04    471.72 o 
  -4   4  20       33.61      450.27    512.90 o 
  -2   4  20      108.96      433.82    474.66 o 
   0   4  20       11.14      851.54    470.40 o 
   2   4  20      283.10      706.79    540.71 o 
   4   4  20        1.65      613.41    558.27 o 
 -29   5  20       29.51       23.43    500.09 o 
 -27   5  20        0.44     -666.97    444.65 o 
 -25   5  20      144.15      234.85    570.11 o 
 -23   5  20       11.52      -13.54    497.69 o 
 -21   5  20       50.64      159.31    499.27 o 
 -19   5  20       10.24      274.52    440.91 o 
 -17   5  20        0.31     -169.25    438.12 o 
 -15   5  20      141.42      144.91    510.96 o 
 -13   5  20       14.25      860.98    528.64 o 
 -11   5  20       34.33      397.30    473.42 o 
  -9   5  20      238.32     -251.14    540.65 o 
  -7   5  20        3.37     -730.66    487.11 o 
  -5   5  20      134.66       41.17    481.72 o 
  -3   5  20       37.60      892.25    511.76 o 
  -1   5  20        1.22       92.82    516.87 o 
   1   5  20       44.29     -250.83    539.89 o 
 -26   6  20        0.01     -746.66    524.42 o 
 -24   6  20        8.10      481.35    795.16 o 
 -22   6  20       84.76      849.27    510.94 o 
 -20   6  20       30.02     -682.44    454.96 o 
 -18   6  20        7.73     -359.49    522.09 o 
 -16   6  20        0.75       49.85    497.59 o 
 -14   6  20        6.71      304.79    479.55 o 
 -12   6  20      176.79     -193.68    558.58 o 
 -10   6  20      103.32      626.26    523.14 o 
  -8   6  20       36.27      229.47    553.80 o 
  -6   6  20       44.78      595.12    914.66 o 
  -4   6  20       32.47      -27.33    502.31 o 
  -2   6  20      117.98     1022.26    521.38 o 
 -17   7  20        5.57     -467.99    541.58 o 
 -15   7  20        1.93     -399.83    475.68 o 
 -13   7  20        1.51      -34.29    607.15 o 
 -11   7  20      263.54      -35.88    515.45 o 
 -33   1  21       16.08     -715.09    476.72 o 
 -31   1  21      107.87      685.01    532.78 o 
 -29   1  21        2.31     -104.84    467.30 o 
 -27   1  21       41.63      159.07    690.52 o 
 -25   1  21      112.63      563.98    730.28 o 
 -23   1  21        9.39     -809.82    676.05 o 
 -21   1  21       33.75      925.51    741.13 o 
 -19   1  21        9.18      637.64    927.32 o 
 -17   1  21      104.41     -459.47    517.89 o 
 -15   1  21      319.02      344.34    461.09 o 
 -13   1  21       92.49      198.18    450.93 o 
 -11   1  21      253.13      784.81    446.22 o 
  -9   1  21      109.65     -318.50    506.32 o 
  -7   1  21        2.87       15.12    507.69 o 
  -5   1  21      106.00       20.69    560.08 o 
  -3   1  21      632.10      963.15    512.43 o 
  -1   1  21      353.30        0.34    470.77 o 
   1   1  21       52.69     -693.16    530.69 o 
   3   1  21       96.76      581.03    527.75 o 
 -32   2  21        0.55      328.89    503.59 o 
 -30   2  21       18.75      632.67    650.75 o 
 -26   2  21       74.98     -777.28    686.90 o 
 -24   2  21       25.89     -867.66    585.67 o 
 -22   2  21      549.37      653.05    570.78 o 
 -20   2  21       36.53       80.58    580.25 o 
 -18   2  21       41.41     -847.45    827.90 o 
 -16   2  21       71.94     1093.61    576.57 o 
 -14   2  21       98.56      547.52    388.53 o 
 -12   2  21        5.10     -263.84    379.96 o 
 -10   2  21        1.35     -256.54    427.39 o 
  -8   2  21       14.12     -369.58    450.58 o 
  -6   2  21        2.69     -364.48    491.83 o 
  -4   2  21      566.15      697.52    587.78 o 
  -2   2  21      208.35      664.36    588.61 o 
   0   2  21       95.07     -670.79    493.44 o 
   2   2  21       85.92      632.68    547.88 o 
 -27   3  21      112.91     1254.50    889.36 o 
 -25   3  21      153.92     -187.99    643.52 o 
 -23   3  21       18.56     -625.99    591.10 o 
 -21   3  21       26.55      446.34    617.59 o 
 -19   3  21       14.52      706.94    494.49 o 
 -17   3  21       27.37     -301.62    539.88 o 
 -15   3  21        9.00     -761.99    508.00 o 
 -13   3  21       19.06      -71.05    612.86 o 
 -11   3  21       19.07      223.68    415.42 o 
  -9   3  21      122.18      340.12    851.17 o 
  -7   3  21      206.87      317.48    444.76 o 
  -5   3  21        1.47     -483.30    448.93 o 
  -3   3  21       10.40     -153.94    568.72 o 
  -1   3  21        0.70       24.04    479.68 o 
   1   3  21       88.63      274.10    621.76 o 
 -28   4  21        7.01      585.67    751.98 o 
 -26   4  21       12.49      324.54    672.68 o 
 -24   4  21      229.87     -566.24    653.62 o 
 -22   4  21       16.75     -385.01    538.12 o 
 -20   4  21       78.53     -100.91    442.15 o 
 -18   4  21        0.76      -56.36    739.30 o 
 -16   4  21        8.28      -85.05    499.92 o 
 -14   4  21       59.06      -18.32    644.27 o 
 -12   4  21      272.03     -400.33    649.03 o 
 -10   4  21        0.24     1053.76   1043.00 o 
  -8   4  21        1.34       90.49    642.88 o 
  -6   4  21       24.05      225.11    453.10 o 
  -4   4  21      225.79      -78.25    474.71 o 
  -2   4  21       41.91      953.27    762.56 o 
 -25   5  21        0.24     -738.96    492.64 o 
 -23   5  21       90.95      258.44    527.15 o 
 -21   5  21        2.75      187.52    586.15 o 
 -19   5  21       57.13      383.80    584.42 o 
 -17   5  21       79.83     -122.17    524.20 o 
 -15   5  21      125.96      136.91    525.87 o 
 -13   5  21      162.16      706.53    569.51 o 
 -11   5  21        1.51     -545.06    658.50 o 
  -9   5  21       48.80     -470.57    723.21 o 
  -7   5  21       19.00      147.32    800.47 o 
  -5   5  21      180.39       89.91    473.92 o 
 -18   6  21        7.81     -275.47    499.70 o 
 -16   6  21        0.61     -422.74    570.21 o 
 -14   6  21       77.10     -218.44    490.59 o 
 -12   6  21       19.67      210.50    573.18 o 
 -30   0  22      114.87     2321.00    817.05 o 
 -28   0  22        7.07     1572.64    766.44 o 
 -26   0  22       55.50     1008.66    686.90 o 
 -18   0  22      130.54     1305.11   1059.27 o 
 -12   0  22        0.34      473.60   1026.74 o 
 -10   0  22        1.49     -817.05   1044.81 o 
  -8   0  22      307.25      719.44   1113.50 o 
  -6   0  22      114.63      302.68    647.35 o 
  -4   0  22        0.84     -264.34    642.70 o 
  -2   0  22      377.88      481.00    704.22 o 
   0   0  22        3.21     -130.89   1059.27 o 
 -29   1  22       20.11      330.55    632.67 o 
 -23   1  22        9.55     -119.30    715.82 o 
 -21   1  22        7.50     -242.22    654.36 o 
 -19   1  22      370.91      598.99    588.95 o 
 -17   1  22        5.51     -309.75    566.62 o 
 -15   1  22      112.87      236.89    474.38 o 
 -13   1  22       10.28     -979.74    994.20 o 
 -11   1  22        2.86    -1362.96    976.12 o 
  -9   1  22       17.19     -761.15    619.95 o 
  -7   1  22       18.11     -696.66    557.03 o 
  -5   1  22        8.26      250.89    570.46 o 
  -3   1  22       49.18      174.42    590.53 o 
  -1   1  22       95.95      176.07    502.87 o 
 -26   2  22      147.75      560.37    802.59 o 
 -24   2  22        4.45     -339.84    657.98 o 
 -22   2  22      101.64      280.75    768.24 o 
 -20   2  22       54.36      364.95   1227.38 o 
 -18   2  22      136.97     -424.69    530.56 o 
 -16   2  22       11.58     -870.41    603.75 o 
 -14   2  22       14.14       34.42    450.92 o 
 -12   2  22      111.78      446.35    449.25 o 
 -10   2  22      383.42      804.00    456.13 o 
  -8   2  22       27.79      843.93    465.63 o 
  -6   2  22       27.76      118.67    647.09 o 
  -4   2  22      410.78      -70.49    608.94 o 
  -2   2  22       95.19      -26.73    809.00 o 
 -27   3  22        0.79     1279.80    925.51 o 
 -25   3  22       13.03     -900.20    600.13 o 
 -23   3  22       75.06       73.24   1182.19 o 
 -21   3  22       57.44      383.87   1155.08 o 
 -19   3  22       44.02      363.59    972.51 o 
 -17   3  22        0.10      262.50    645.41 o 
 -15   3  22       18.80     -848.68    565.79 o 
 -13   3  22      207.16      312.45    467.99 o 
 -11   3  22       15.46      215.32    439.80 o 
  -9   3  22        5.81     -137.89    445.19 o 
  -7   3  22       39.82      293.11    438.96 o 
  -5   3  22       46.76     -297.34    459.40 o 
 -24   4  22      280.70      883.64    694.39 o 
 -22   4  22      110.91     -693.33    462.22 o 
 -20   4  22        4.46      204.72    531.35 o 
 -18   4  22      103.80      750.85    608.15 o 
 -16   4  22       53.49      323.68    514.78 o 
 -14   4  22       71.87      185.20    615.41 o 
 -12   4  22       41.54      649.24    685.14 o 
 -10   4  22       39.15     -205.87    698.70 o 
  -8   4  22      138.55      -62.12    475.19 o 
 -23   1  23        3.70      853.20    751.98 o 
 -21   1  23        0.77      159.07    733.90 o 
 -19   1  23       62.04     -582.88    583.51 o 
 -17   1  23      175.30      596.52   1135.19 o 
 -15   1  23      562.22     3344.12   1359.34 o 
 -13   1  23        1.57     1120.73   1124.35 o 
 -11   1  23       47.28      571.21   1106.27 o 
  -9   1  23      175.79     -459.14   1138.81 o 
  -7   1  23        1.38     -111.96    606.76 o 
 -22   2  23       57.12     -130.15    741.13 o 
 -20   2  23       14.59     -104.42    583.04 o 
 -18   2  23       69.31     -434.42    750.17 o 
 -16   2  23      106.25      138.20    584.25 o 
 -14   2  23       49.39      726.61    641.35 o 
 -12   2  23       46.87      165.88    429.86 o 
 -10   2  23      280.43      545.80    596.46 o 
 -17   3  23      170.85      309.19    591.30 o 
 -15   3  23       47.01       46.70    502.10 o 
                                                 
